# Supplementary material for: Pontocerebellar hypoplasia linked mutations of the deadenylase Target of EGR1 (TOE1) impair thermal stability, ribonuclease activity, and oligomerization
Source: J Biol Chem. 2026 May 23;302(7):113186. doi: 10.1016/j.jbc.2026.113186 (PMC13316410; doi:10.1016/j.jbc.2026.113186)
Supplement: Supplementary Material [file mmc3.csv]

WT	D64A,E66A	R73S	A103T	F148Y	V173G	E220K	F239S	R253W	S304L	H319Q	H319Y	S496F
54.2	57.08	52.53	48.11	48.12	45.77	51.68	52.02	54.22	52.61	51.81	51.74	51.82
52.91	56.81	51.97	48.61	47.59	46.14	51.66	51.79	53.59	52.81	52.22	51.4	51.55
52.96	57.44	53.25	47.7	48.7	45.15	50.83	51.55	53.49	52.3	51.03	51.39	51.72
54.09
