# Supplementary material for: Pontocerebellar hypoplasia linked mutations of the deadenylase Target of EGR1 (TOE1) impair thermal stability, ribonuclease activity, and oligomerization
Source: J Biol Chem. 2026 May 23;302(7):113186. doi: 10.1016/j.jbc.2026.113186 (PMC13316410; doi:10.1016/j.jbc.2026.113186)
Supplement: Supplementary Material [file mmc5.xlsx]

## Sheet: Elution profile for Calibration
mL	mAU
0.00108	0.001874
0.003075	0.002784
0.005074	0.003819
0.007072	0.00487		Volume	kDa	Da	Log(Da)	Protein Name		Equation
0.009071	0.00598		8.8	660	660000	5.81954	Thyroglobulin	y = -0.1819x + 7.4289
0.011066	0.006476		9.4	480	480000	5.68124	Ferratin
0.013065	0.006629		14.4	75	75000	4.87506	Canlbumin
0.015064	0.006736		15.3	44	44000	4.64345	Ovalbumin
0.017063	0.006039		16.6	29	29000	4.4624	Carbonic anhydrase
0.019058	0.006044		19.5	6.5	6500	3.81291	Aprotinin
0.021057	0.006212
0.023056	0.006559
0.025055	0.007096
0.02705	0.006818
0.029049	0.006397
0.031048	0.005857
0.033047	0.005563
0.035042	0.005434
0.037041	0.005321
0.03904	0.005039
0.041039	0.004868
0.043034	0.004746
0.045033	0.004608
0.047031	0.004276
0.04903	0.004103
0.051029	0.003991
0.053024	0.003849
0.055023	0.00302
0.057022	0.001664
0.059021	0.000218
0.061016	-0.000581
0.063015	-0.000711
0.065014	-0.000694
0.067013	-0.000722
0.069008	-0.001827
0.071007	-0.003637
0.073006	-0.005547
0.075005	-0.00692
0.077	-0.006645
0.078999	-0.005561
0.080997	-0.004372
0.082996	-0.003545
0.084991	-0.002811
0.08699	-0.002118
0.088989	-0.001435
0.090988	-0.000982
0.092983	-0.000755
0.094982	-0.000578
0.096981	-0.000511
0.09898	-0.000505
0.100979	-0.000383
0.102974	-0.000221
0.104973	0.000547
0.106972	0.00148
0.108971	0.002361
0.110966	0.003229
0.112965	0.003843
0.114964	0.004456
0.116962	0.005093
0.118958	0.005872
0.120956	0.007577
0.122955	0.009819
0.124954	0.012145
0.126949	0.013769
0.128948	0.013533
0.130947	0.012816
0.132946	0.012081
0.134941	0.011572
0.13694	0.011871
0.138939	0.01234
0.140938	0.012821
0.142933	0.01386
0.144932	0.015387
0.146931	0.017022
0.14893	0.018479
0.150925	0.021189
0.152924	0.024654
0.154922	0.028225
0.156921	0.032613
0.15892	0.039187
0.160915	0.046426
0.162914	0.053633
0.164913	0.06214
0.166912	0.072186
0.168907	0.082588
0.170906	0.092556
0.172905	0.103266
0.174904	0.114394
0.176899	0.125524
0.178898	0.138607
0.180897	0.155338
0.182896	0.172943
0.184891	0.190221
0.18689	0.209049
0.188889	0.230193
0.190887	0.251877
0.192883	0.272625
0.194881	0.294104
0.19688	0.317709
0.198879	0.342164
0.200874	0.365238
0.202873	0.387726
0.204872	0.410227
0.206871	0.432297
0.20887	0.452434
0.210865	0.471871
0.212864	0.491397
0.214863	0.509546
0.216862	0.525035
0.218857	0.539197
0.220856	0.553203
0.222855	0.566127
0.224854	0.578348
0.226849	0.590455
0.228848	0.601872
0.230846	0.610602
0.232845	0.619517
0.23484	0.628793
0.236839	0.635858
0.238838	0.63785
0.240837	0.637051
0.242832	0.635821
0.244831	0.632316
0.24683	0.628374
0.248829	0.624445
0.250824	0.620363
0.252823	0.615535
0.254822	0.609588
0.256821	0.603251
0.258816	0.596896
0.260815	0.590411
0.262814	0.583836
0.264812	0.577259
0.266811	0.571711
0.268806	0.565743
0.270805	0.559345
0.272804	0.552968
0.274803	0.546578
0.276798	0.539937
0.278797	0.533137
0.280796	0.52592
0.282795	0.516855
0.28479	0.506771
0.286789	0.496541
0.288788	0.488762
0.290787	0.483019
0.292782	0.477736
0.294781	0.47243
0.29678	0.466241
0.298779	0.459022
0.300774	0.45211
0.302773	0.445346
0.304771	0.439043
0.30677	0.432839
0.308765	0.426555
0.310764	0.420304
0.312763	0.413347
0.314762	0.405965
0.316761	0.398548
0.318756	0.392361
0.320755	0.386603
0.322754	0.380739
0.324753	0.375012
0.326748	0.369015
0.328747	0.362342
0.330746	0.355439
0.332745	0.349147
0.33474	0.344442
0.336739	0.340443
0.338737	0.336498
0.340736	0.332623
0.342731	0.328248
0.34473	0.323628
0.346729	0.319294
0.348728	0.315735
0.350723	0.312449
0.352722	0.309203
0.354721	0.306357
0.35672	0.30297
0.358715	0.298941
0.360714	0.294791
0.362713	0.291385
0.364712	0.288874
0.366707	0.286627
0.368706	0.284456
0.370705	0.282355
0.372704	0.280057
0.374702	0.277635
0.376698	0.275789
0.378696	0.275058
0.380695	0.274851
0.382694	0.274688
0.384689	0.273478
0.386688	0.270373
0.388687	0.266548
0.390686	0.262814
0.392681	0.259622
0.39468	0.256679
0.396679	0.253727
0.398678	0.25078
0.400673	0.247192
0.402672	0.243126
0.404671	0.238967
0.40667	0.23574
0.408665	0.233016
0.410664	0.230248
0.412663	0.227385
0.414661	0.224324
0.416656	0.221376
0.418655	0.218586
0.420654	0.215955
0.422653	0.214183
0.424652	0.213221
0.426647	0.212459
0.428646	0.211405
0.430645	0.209328
0.432644	0.206673
0.434639	0.204123
0.436638	0.202534
0.438637	0.20085
0.440636	0.198785
0.442631	0.19674
0.44463	0.195419
0.446629	0.194898
0.448627	0.194592
0.450623	0.194919
0.452621	0.195508
0.45462	0.196034
0.456619	0.196564
0.458614	0.197094
0.460613	0.197391
0.462612	0.197582
0.464611	0.197601
0.466606	0.196893
0.468605	0.195478
0.470604	0.193874
0.472603	0.191742
0.474598	0.189302
0.476597	0.186967
0.478596	0.184664
0.480595	0.182947
0.482594	0.181131
0.484589	0.178947
0.486588	0.177025
0.488586	0.176208
0.490585	0.176334
0.49258	0.176671
0.494579	0.176337
0.496578	0.173665
0.498577	0.169482
0.500572	0.165148
0.502571	0.161059
0.50457	0.157227
0.506569	0.153444
0.508564	0.149749
0.510563	0.147264
0.512562	0.14623
0.514561	0.14567
0.516556	0.145443
0.518555	0.144921
0.520554	0.143685
0.522552	0.14227
0.524548	0.140536
0.526546	0.138668
0.528545	0.136916
0.530544	0.135296
0.532543	0.134258
0.534538	0.133548
0.536537	0.132792
0.538536	0.131741
0.540535	0.130507
0.54253	0.129375
0.544529	0.128294
0.546528	0.128539
0.548527	0.129581
0.550522	0.130476
0.552521	0.13135
0.55452	0.13239
0.556519	0.133767
0.558514	0.135288
0.560513	0.135925
0.562511	0.13432
0.56451	0.131506
0.566505	0.128741
0.568504	0.126796
0.570503	0.125585
0.572502	0.124472
0.574497	0.123332
0.576496	0.122247
0.578495	0.121551
0.580494	0.121154
0.582489	0.12081
0.584488	0.120541
0.586487	0.120295
0.588486	0.120044
0.590485	0.119529
0.59248	0.11907
0.594479	0.118865
0.596478	0.118767
0.598476	0.118959
0.600471	0.119087
0.60247	0.119021
0.604469	0.118715
0.606468	0.117982
0.608463	0.117056
0.610462	0.116125
0.612461	0.116002
0.61446	0.116389
0.616455	0.116693
0.618454	0.117009
0.620453	0.117123
0.622452	0.11689
0.624447	0.116449
0.626446	0.115769
0.628445	0.114939
0.630444	0.114281
0.632439	0.113673
0.634438	0.113211
0.636436	0.113288
0.638435	0.113767
0.640434	0.114188
0.642429	0.11372
0.644428	0.112004
0.646427	0.109881
0.648426	0.107973
0.650421	0.106595
0.65242	0.105553
0.654419	0.104538
0.656418	0.103563
0.658413	0.102696
0.660412	0.101884
0.662411	0.10112
0.66441	0.100396
0.666405	0.099472
0.668404	0.098379
0.670403	0.097557
0.672401	0.097534
0.674397	0.098007
0.676395	0.098536
0.678394	0.098682
0.680393	0.098139
0.682388	0.097366
0.684387	0.09647
0.686386	0.094832
0.688385	0.092134
0.69038	0.089026
0.692379	0.086393
0.694378	0.085054
0.696377	0.084806
0.698376	0.084826
0.700371	0.084746
0.70237	0.084444
0.704369	0.084019
0.706367	0.083579
0.708363	0.083111
0.710361	0.082709
0.71236	0.082395
0.714359	0.082267
0.716354	0.08258
0.718353	0.08318
0.720352	0.083816
0.722351	0.084116
0.724346	0.083736
0.726345	0.083031
0.728344	0.082355
0.730343	0.081713
0.732338	0.080736
0.734337	0.079284
0.736336	0.07806
0.738335	0.077634
0.74033	0.07801
0.742329	0.078591
0.744328	0.078825
0.746326	0.07869
0.748325	0.078683
0.75032	0.078739
0.752319	0.078829
0.754318	0.078761
0.756317	0.078465
0.758312	0.078134
0.760311	0.077573
0.76231	0.076711
0.764309	0.075749
0.766304	0.074721
0.768303	0.073556
0.770302	0.072318
0.772301	0.071076
0.774296	0.070216
0.776295	0.070243
0.778294	0.070775
0.780293	0.07141
0.782288	0.072097
0.784286	0.072242
0.786285	0.071662
0.788284	0.070935
0.790279	0.07008
0.792278	0.069435
0.794277	0.068905
0.796276	0.068162
0.798271	0.06763
0.80027	0.067798
0.802269	0.068013
0.804268	0.068256
0.806267	0.068188
0.808262	0.067767
0.810261	0.067445
0.81226	0.067293
0.814259	0.067179
0.816254	0.067047
0.818253	0.066975
0.820251	0.067289
0.82225	0.067977
0.824245	0.068584
0.826244	0.068456
0.828243	0.067373
0.830242	0.066033
0.832237	0.06517
0.834236	0.065362
0.836235	0.0662
0.838234	0.067091
0.840229	0.067765
0.842228	0.068071
0.844227	0.068361
0.846226	0.068595
0.848221	0.068442
0.85022	0.068155
0.852219	0.06838
0.854218	0.06881
0.856213	0.069556
0.858212	0.070215
0.86021	0.070724
0.862209	0.071272
0.864208	0.071997
0.866203	0.07289
0.868202	0.073753
0.870201	0.074052
0.8722	0.073213
0.874195	0.071798
0.876194	0.070554
0.878193	0.070038
0.880192	0.070293
0.882187	0.070705
0.884186	0.071086
0.886185	0.070989
0.888184	0.070364
0.890179	0.069722
0.892178	0.069076
0.894176	0.068679
0.896175	0.068652
0.89817	0.068425
0.900169	0.067602
0.902168	0.066397
0.904167	0.065256
0.906162	0.064335
0.908161	0.063529
0.91016	0.062288
0.912159	0.061045
0.914158	0.0599
0.916153	0.05929
0.918152	0.059269
0.920151	0.059463
0.92215	0.060193
0.924145	0.061123
0.926144	0.061895
0.928143	0.062397
0.930141	0.062688
0.932137	0.06324
0.934135	0.063817
0.936134	0.064745
0.938133	0.065883
0.940128	0.066669
0.942127	0.067355
0.944126	0.067693
0.946125	0.067522
0.94812	0.067298
0.950119	0.067011
0.952118	0.066507
0.954117	0.065825
0.956112	0.065143
0.958111	0.06475
0.96011	0.064845
0.962109	0.064812
0.964104	0.064597
0.966103	0.0639
0.968102	0.063028
0.9701	0.06231
0.972099	0.061774
0.974094	0.061746
0.976093	0.062054
0.978092	0.062361
0.980091	0.062307
0.982086	0.061413
0.984085	0.06011
0.986084	0.058898
0.988083	0.058093
0.990078	0.057725
0.992077	0.057405
0.994076	0.05715
0.996075	0.057153
0.99807	0.057562
1.00007	0.058009
1.00207	0.058498
1.00407	0.059044
1.00606	0.059501
1.00806	0.059993
1.01006	0.060567
1.01206	0.061122
1.01405	0.061586
1.01605	0.061871
1.01805	0.061803
1.02005	0.061809
1.02205	0.061854
1.02404	0.061734
1.02604	0.060857
1.02804	0.059133
1.03004	0.057483
1.03204	0.056503
1.03404	0.056851
1.03603	0.057856
1.03803	0.058823
1.04003	0.059744
1.04203	0.060741
1.04402	0.061766
1.04602	0.062562
1.04802	0.062688
1.05002	0.062197
1.05202	0.061695
1.05402	0.06126
1.05601	0.060956
1.05801	0.060683
1.06001	0.060457
1.06201	0.060389
1.064	0.060425
1.066	0.060463
1.068	0.060391
1.07	0.059756
1.072	0.058409
1.07399	0.057131
1.07599	0.056297
1.07799	0.055913
1.07999	0.05508
1.08198	0.053994
1.08398	0.052403
1.08598	0.051196
1.08798	0.050453
1.08998	0.049656
1.09198	0.048762
1.09397	0.04791
1.09597	0.047092
1.09797	0.046665
1.09997	0.046897
1.10197	0.047188
1.10397	0.047491
1.10596	0.047698
1.10796	0.047643
1.10996	0.047482
1.11196	0.047319
1.11395	0.047116
1.11595	0.046809
1.11795	0.04651
1.11995	0.0466
1.12194	0.047941
1.12394	0.049976
1.12594	0.052098
1.12794	0.054367
1.12994	0.056199
1.13193	0.057622
1.13393	0.058694
1.13593	0.058331
1.13793	0.056653
1.13993	0.054982
1.14193	0.053512
1.14393	0.052957
1.14592	0.053428
1.14792	0.053879
1.14992	0.054028
1.15192	0.053475
1.15392	0.05268
1.15591	0.051969
1.15791	0.051534
1.15991	0.051604
1.16191	0.051673
1.1639	0.051741
1.1659	0.05175
1.1679	0.051566
1.1699	0.051288
1.17189	0.050434
1.17389	0.048656
1.17589	0.046767
1.17789	0.045121
1.17989	0.044496
1.18189	0.044598
1.18388	0.044772
1.18588	0.045277
1.18788	0.046847
1.18988	0.048811
1.19188	0.050562
1.19387	0.051303
1.19587	0.050859
1.19787	0.050324
1.19987	0.049996
1.20187	0.050313
1.20386	0.050937
1.20586	0.051553
1.20786	0.051969
1.20986	0.051629
1.21186	0.050401
1.21385	0.049202
1.21585	0.048331
1.21785	0.048493
1.21985	0.049219
1.22184	0.04999
1.22384	0.05058
1.22584	0.049777
1.22784	0.048811
1.22984	0.047878
1.23183	0.047495
1.23383	0.048657
1.23583	0.0498
1.23783	0.050719
1.23983	0.051119
1.24182	0.051449
1.24382	0.051808
1.24582	0.052079
1.24782	0.051748
1.24982	0.051298
1.25182	0.050836
1.25381	0.050232
1.25581	0.049348
1.25781	0.048537
1.25981	0.048237
1.26181	0.048834
1.2638	0.049637
1.2658	0.050309
1.2678	0.050206
1.2698	0.049832
1.27179	0.049555
1.27379	0.049596
1.27579	0.050883
1.27779	0.051201
1.27978	0.051419
1.28178	0.05102
1.28378	0.050105
1.28578	0.05047
1.28778	0.050856
1.28978	0.051081
1.29177	0.050227
1.29377	0.049016
1.29577	0.047998
1.29777	0.047947
1.29977	0.048768
1.30177	0.049595
1.30376	0.050529
1.30576	0.05179
1.30776	0.053096
1.30976	0.054366
1.31176	0.055267
1.31375	0.055239
1.31575	0.054933
1.31775	0.054554
1.31975	0.05398
1.32174	0.054127
1.32374	0.054284
1.32574	0.054701
1.32774	0.056281
1.32973	0.057809
1.33173	0.059177
1.33373	0.059419
1.33573	0.05842
1.33773	0.057465
1.33973	0.056723
1.34172	0.057242
1.34372	0.058461
1.34572	0.059687
1.34772	0.060687
1.34972	0.060753
1.35171	0.060552
1.35371	0.060345
1.35571	0.060054
1.35771	0.059499
1.35971	0.058812
1.36171	0.058311
1.3637	0.058485
1.3657	0.058482
1.3677	0.058429
1.3697	0.058297
1.37169	0.057545
1.37369	0.057305
1.37569	0.057067
1.37769	0.056789
1.37968	0.055943
1.38168	0.05465
1.38368	0.053334
1.38568	0.051986
1.38768	0.051042
1.38967	0.050174
1.39167	0.049254
1.39367	0.048063
1.39567	0.047012
1.39767	0.045973
1.39967	0.045091
1.40166	0.044538
1.40366	0.044022
1.40566	0.043549
1.40766	0.04337
1.40966	0.043666
1.41166	0.04404
1.41365	0.044499
1.41565	0.045113
1.41765	0.044765
1.41965	0.044389
1.42164	0.043869
1.42364	0.043127
1.42564	0.042807
1.42764	0.042545
1.42963	0.042923
1.43163	0.044024
1.43363	0.04521
1.43563	0.046334
1.43763	0.046905
1.43962	0.046972
1.44162	0.047034
1.44362	0.047065
1.44562	0.047231
1.44762	0.047767
1.44962	0.0483
1.45161	0.048769
1.45361	0.049145
1.45561	0.049497
1.45761	0.049795
1.45961	0.049425
1.46161	0.047071
1.4636	0.044739
1.4656	0.042815
1.4676	0.042667
1.4696	0.043519
1.47159	0.044315
1.47359	0.044853
1.47559	0.045458
1.47759	0.046359
1.47958	0.047242
1.48158	0.047845
1.48358	0.048218
1.48558	0.048594
1.48758	0.049056
1.48957	0.049976
1.49157	0.050925
1.49357	0.05185
1.49557	0.052432
1.49757	0.052111
1.49957	0.051579
1.50156	0.051053
1.50356	0.050603
1.50556	0.050285
1.50756	0.049969
1.50956	0.049875
1.51155	0.051539
1.51355	0.052879
1.51555	0.054147
1.51755	0.054583
1.51955	0.053083
1.52154	0.05114
1.52354	0.049107
1.52554	0.04678
1.52754	0.045763
1.52953	0.04476
1.53153	0.043703
1.53353	0.042683
1.53553	0.041467
1.53753	0.040253
1.53952	0.039019
1.54152	0.037706
1.54352	0.036371
1.54552	0.035059
1.54752	0.034278
1.54951	0.033668
1.55151	0.033058
1.55351	0.032443
1.55551	0.031849
1.55751	0.031526
1.5595	0.031217
1.5615	0.031032
1.5635	0.03017
1.5655	0.028788
1.5675	0.02749
1.5695	0.027151
1.57149	0.027624
1.57349	0.028113
1.57549	0.028448
1.57749	0.02753
1.57948	0.027141
1.58148	0.026783
1.58348	0.026508
1.58548	0.027026
1.58747	0.028018
1.58947	0.029014
1.59147	0.03003
1.59347	0.029762
1.59547	0.02935
1.59747	0.02894
1.59946	0.028636
1.60146	0.028502
1.60346	0.028364
1.60546	0.028098
1.60746	0.027665
1.60946	0.027342
1.61145	0.027073
1.61345	0.027848
1.61545	0.029477
1.61745	0.03116
1.61945	0.03282
1.62144	0.03413
1.62344	0.035484
1.62544	0.03682
1.62744	0.037869
1.62943	0.038318
1.63143	0.038702
1.63343	0.039037
1.63543	0.038849
1.63742	0.037442
1.63942	0.035818
1.64142	0.034199
1.64342	0.033966
1.64542	0.034615
1.64742	0.035275
1.64941	0.035875
1.65141	0.037045
1.65341	0.0391
1.65541	0.041162
1.65741	0.043093
1.65941	0.043497
1.6614	0.043549
1.6634	0.043595
1.6654	0.043246
1.6674	0.042323
1.66939	0.041404
1.67139	0.040467
1.67339	0.03932
1.67539	0.037959
1.67739	0.036601
1.67938	0.035359
1.68138	0.03524
1.68338	0.035464
1.68538	0.03573
1.68737	0.036582
1.68937	0.037023
1.69137	0.037493
1.69337	0.037888
1.69537	0.037902
1.69737	0.038286
1.69936	0.038686
1.70136	0.038373
1.70336	0.036544
1.70536	0.034518
1.70735	0.032481
1.70935	0.031609
1.71135	0.029739
1.71335	0.02785
1.71535	0.026021
1.71735	0.025922
1.71934	0.02732
1.72134	0.02873
1.72334	0.030277
1.72534	0.0311
1.72734	0.031605
1.72933	0.032095
1.73133	0.031547
1.73333	0.031233
1.73533	0.030921
1.73732	0.030686
1.73932	0.03071
1.74132	0.030292
1.74332	0.029846
1.74532	0.029088
1.74731	0.028307
1.74931	0.027651
1.75131	0.027005
1.75331	0.026912
1.75531	0.026587
1.7573	0.026244
1.7593	0.026135
1.7613	0.027372
1.7633	0.0287
1.7653	0.030025
1.7673	0.03018
1.76929	0.028856
1.77129	0.027484
1.77329	0.026103
1.77529	0.025655
1.77728	0.026668
1.77928	0.027778
1.78128	0.028856
1.78328	0.029356
1.78528	0.029894
1.78727	0.030433
1.78927	0.031303
1.79127	0.033196
1.79327	0.035341
1.79527	0.037296
1.79726	0.039077
1.79926	0.039814
1.80126	0.040395
1.80326	0.041015
1.80526	0.041887
1.80726	0.042409
1.80925	0.0429
1.81125	0.043375
1.81325	0.044772
1.81525	0.046754
1.81724	0.04878
1.81924	0.050793
1.82124	0.05159
1.82324	0.052239
1.82524	0.052883
1.82723	0.052389
1.82923	0.051645
1.83123	0.050892
1.83323	0.05012
1.83523	0.049286
1.83722	0.048448
1.83922	0.047603
1.84122	0.046259
1.84322	0.045243
1.84522	0.044239
1.84721	0.043278
1.84921	0.042881
1.85121	0.041945
1.85321	0.040924
1.85521	0.040052
1.8572	0.039935
1.8592	0.040083
1.8612	0.040254
1.8632	0.039535
1.8652	0.038428
1.86719	0.037287
1.86919	0.036148
1.87119	0.036009
1.87319	0.035809
1.87519	0.035588
1.87718	0.035421
1.87918	0.035238
1.88118	0.034997
1.88318	0.034753
1.88517	0.034584
1.88717	0.03559
1.88917	0.036689
1.89117	0.037792
1.89317	0.037875
1.89516	0.03726
1.89716	0.036603
1.89916	0.0363
1.90116	0.037262
1.90316	0.038546
1.90515	0.039899
1.90715	0.040898
1.90915	0.041751
1.91115	0.042592
1.91315	0.043423
1.91515	0.043643
1.91715	0.043153
1.91914	0.042567
1.92114	0.042134
1.92314	0.042118
1.92514	0.042216
1.92713	0.042321
1.92913	0.042569
1.93113	0.043173
1.93313	0.043817
1.93512	0.044401
1.93712	0.043818
1.93912	0.043056
1.94112	0.042291
1.94312	0.041933
1.94511	0.043416
1.94711	0.045461
1.94911	0.047553
1.95111	0.04871
1.95311	0.047164
1.95511	0.045564
1.9571	0.043836
1.9591	0.042531
1.9611	0.041979
1.9631	0.041563
1.9651	0.04154
1.96709	0.041331
1.96909	0.040857
1.97109	0.040339
1.97309	0.039649
1.97509	0.038772
1.97708	0.037869
1.97908	0.03695
1.98108	0.036135
1.98308	0.035711
1.98507	0.035349
1.98707	0.035016
1.98907	0.034947
1.99107	0.034952
1.99307	0.034963
1.99506	0.033773
1.99706	0.0318
1.99906	0.029756
2.00106	0.027957
2.00306	0.028655
2.00505	0.028724
2.00705	0.02834
2.00905	0.028099
2.01105	0.028155
2.01305	0.028969
2.01505	0.029919
2.01704	0.030876
2.01904	0.03182
2.02104	0.032678
2.02304	0.033451
2.02504	0.034075
2.02703	0.034298
2.02903	0.034302
2.03103	0.034311
2.03303	0.034217
2.03502	0.033874
2.03702	0.033425
2.03902	0.033
2.04102	0.032624
2.04302	0.032214
2.04501	0.031719
2.04701	0.031321
2.04901	0.031382
2.05101	0.031962
2.05301	0.03258
2.055	0.032915
2.057	0.032746
2.059	0.032515
2.061	0.0323
2.063	0.032022
2.065	0.031452
2.06699	0.030683
2.06899	0.029971
2.07099	0.029685
2.07299	0.030145
2.07499	0.030673
2.07698	0.031141
2.07898	0.031381
2.08098	0.031413
2.08298	0.031462
2.08497	0.031497
2.08697	0.031369
2.08897	0.031114
2.09097	0.030938
2.09296	0.031165
2.09496	0.031941
2.09696	0.032818
2.09896	0.033505
2.10096	0.033799
2.10296	0.034057
2.10495	0.034318
2.10695	0.034462
2.10895	0.034223
2.11095	0.033696
2.11295	0.033293
2.11494	0.033351
2.11694	0.034027
2.11894	0.03491
2.12094	0.035568
2.12294	0.035602
2.12493	0.035699
2.12693	0.035822
2.12893	0.036058
2.13093	0.036338
2.13293	0.036436
2.13492	0.036611
2.13692	0.037083
2.13892	0.037816
2.14092	0.038598
2.14291	0.03921
2.14491	0.039548
2.14691	0.040179
2.14891	0.040812
2.15091	0.041394
2.15291	0.041789
2.1549	0.042002
2.1569	0.042333
2.1589	0.0431
2.1609	0.044272
2.16289	0.045482
2.16489	0.046502
2.16689	0.047138
2.16889	0.047761
2.17089	0.048423
2.17289	0.049107
2.17489	0.050019
2.17688	0.051422
2.17888	0.052859
2.18088	0.05452
2.18288	0.056569
2.18487	0.058709
2.18687	0.060808
2.18887	0.0634
2.19087	0.067676
2.19286	0.071945
2.19486	0.076131
2.19686	0.080368
2.19886	0.085153
2.20085	0.089956
2.20285	0.094795
2.20485	0.099257
2.20685	0.103399
2.20885	0.107498
2.21085	0.111524
2.21285	0.116045
2.21484	0.124086
2.21684	0.133373
2.21884	0.138616
2.22084	0.14197
2.22284	0.144398
2.22483	0.146689
2.22683	0.148877
2.22883	0.150631
2.23083	0.15206
2.23283	0.15349
2.23482	0.153729
2.23682	0.152819
2.23882	0.151921
2.24082	0.150856
2.24281	0.148986
2.24481	0.146376
2.24681	0.143645
2.24881	0.141249
2.25081	0.139593
2.2528	0.138333
2.2548	0.137085
2.2568	0.135903
2.2588	0.135088
2.2608	0.134532
2.26279	0.133811
2.26479	0.132015
2.26679	0.129099
2.26879	0.125895
2.27079	0.123247
2.27278	0.120834
2.27478	0.118333
2.27678	0.115769
2.27878	0.113501
2.28078	0.112317
2.28278	0.111794
2.28477	0.111265
2.28677	0.110695
2.28877	0.110072
2.29077	0.10943
2.29276	0.109021
2.29476	0.108603
2.29676	0.107876
2.29876	0.107106
2.30076	0.105935
2.30275	0.103747
2.30475	0.100961
2.30675	0.09808
2.30875	0.095061
2.31074	0.092153
2.31274	0.089397
2.31474	0.087168
2.31674	0.086152
2.31874	0.085837
2.32074	0.08556
2.32274	0.085727
2.32473	0.086167
2.32673	0.086502
2.32873	0.086637
2.33073	0.086125
2.33273	0.085098
2.33472	0.084158
2.33672	0.083234
2.33872	0.082497
2.34072	0.081989
2.34271	0.081514
2.34471	0.081341
2.34671	0.081345
2.34871	0.08114
2.3507	0.08112
2.3527	0.082395
2.3547	0.085322
2.3567	0.088733
2.3587	0.091903
2.3607	0.094858
2.36269	0.097872
2.36469	0.100912
2.36669	0.10374
2.36869	0.107209
2.37069	0.111534
2.37268	0.115911
2.37468	0.120661
2.37668	0.125949
2.37868	0.131489
2.38068	0.136663
2.38267	0.142018
2.38467	0.148291
2.38667	0.154881
2.38867	0.161322
2.39067	0.16673
2.39266	0.170985
2.39466	0.175299
2.39666	0.179876
2.39866	0.184713
2.40065	0.189535
2.40265	0.193871
2.40465	0.196708
2.40665	0.198261
2.40865	0.199564
2.41065	0.20069
2.41264	0.201547
2.41464	0.202342
2.41664	0.202992
2.41864	0.202362
2.42063	0.20004
2.42263	0.197233
2.42463	0.194281
2.42663	0.191482
2.42863	0.189229
2.43063	0.187176
2.43262	0.184657
2.43462	0.182005
2.43662	0.179628
2.43862	0.177112
2.44062	0.174983
2.44261	0.172571
2.44461	0.168794
2.44661	0.165019
2.44861	0.161377
2.4506	0.157991
2.4526	0.1547
2.4546	0.151834
2.4566	0.149504
2.45859	0.147076
2.46059	0.144645
2.46259	0.142416
2.46459	0.140776
2.46659	0.139562
2.46859	0.138607
2.47058	0.137924
2.47258	0.13684
2.47458	0.135361
2.47658	0.133356
2.47858	0.131087
2.48058	0.129374
2.48257	0.12778
2.48457	0.125636
2.48657	0.122484
2.48857	0.118926
2.49057	0.115652
2.49256	0.113498
2.49456	0.112334
2.49656	0.110927
2.49856	0.10941
2.50055	0.107508
2.50255	0.105234
2.50455	0.102915
2.50655	0.100823
2.50854	0.099076
2.51054	0.097281
2.51254	0.095325
2.51454	0.092961
2.51654	0.090471
2.51854	0.088156
2.52054	0.086271
2.52253	0.085621
2.52453	0.085893
2.52653	0.086243
2.52853	0.086005
2.53052	0.084562
2.53252	0.082591
2.53452	0.080715
2.53652	0.079386
2.53852	0.078569
2.54052	0.077766
2.54251	0.077144
2.54451	0.07686
2.54651	0.076725
2.54851	0.07658
2.5505	0.076534
2.5525	0.076561
2.5545	0.07637
2.5565	0.076185
2.5585	0.075976
2.56049	0.075631
2.56249	0.075169
2.56449	0.074592
2.56649	0.073922
2.56848	0.073467
2.57048	0.073079
2.57248	0.072397
2.57448	0.071126
2.57648	0.069693
2.57848	0.068327
2.58047	0.067098
2.58247	0.065707
2.58447	0.063995
2.58647	0.0623
2.58847	0.060845
2.59046	0.059746
2.59246	0.058683
2.59446	0.057736
2.59646	0.057012
2.59846	0.056417
2.60045	0.055852
2.60245	0.055286
2.60445	0.054395
2.60645	0.053145
2.60844	0.051958
2.61044	0.051176
2.61244	0.051022
2.61444	0.05092
2.61644	0.050682
2.61843	0.050308
2.62043	0.050222
2.62243	0.050146
2.62443	0.050065
2.62643	0.049893
2.62843	0.049638
2.63042	0.049607
2.63242	0.049816
2.63442	0.04962
2.63642	0.049262
2.63842	0.048724
2.64041	0.047902
2.64241	0.047123
2.64441	0.046321
2.64641	0.0455
2.64841	0.044797
2.6504	0.044256
2.6524	0.043864
2.6544	0.043728
2.6564	0.042994
2.65839	0.042105
2.66039	0.041168
2.66239	0.040738
2.66439	0.04179
2.66639	0.042788
2.66838	0.043346
2.67038	0.043043
2.67238	0.042446
2.67438	0.041911
2.67638	0.041448
2.67837	0.040845
2.68037	0.040209
2.68237	0.039875
2.68437	0.039959
2.68637	0.039656
2.68837	0.039344
2.69036	0.038976
2.69236	0.038529
2.69436	0.038086
2.69636	0.037549
2.69835	0.037344
2.70035	0.038147
2.70235	0.039172
2.70435	0.040532
2.70635	0.04234
2.70834	0.043085
2.71034	0.043689
2.71234	0.043425
2.71434	0.042015
2.71633	0.040981
2.71833	0.040089
2.72033	0.039388
2.72233	0.038149
2.72433	0.036719
2.72633	0.03542
2.72832	0.034725
2.73032	0.034702
2.73232	0.034707
2.73432	0.034907
2.73632	0.035253
2.73832	0.035255
2.74031	0.035254
2.74231	0.035274
2.74431	0.035355
2.74631	0.035454
2.7483	0.035013
2.7503	0.033267
2.7523	0.031156
2.7543	0.029176
2.7563	0.027895
2.75829	0.028418
2.76029	0.029633
2.76229	0.030747
2.76429	0.031315
2.76628	0.031141
2.76828	0.030862
2.77028	0.030843
2.77228	0.031629
2.77428	0.032469
2.77628	0.033271
2.77827	0.033704
2.78027	0.033398
2.78227	0.033018
2.78427	0.032748
2.78627	0.032831
2.78826	0.033042
2.79026	0.033183
2.79226	0.0333
2.79426	0.033339
2.79626	0.033332
2.79825	0.033327
2.80025	0.033452
2.80225	0.034011
2.80425	0.03488
2.80624	0.035564
2.80824	0.035633
2.81024	0.035151
2.81224	0.034672
2.81424	0.034272
2.81623	0.034125
2.81823	0.033739
2.82023	0.033356
2.82223	0.032969
2.82423	0.032382
2.82622	0.031364
2.82822	0.03036
2.83022	0.029516
2.83222	0.029074
2.83422	0.028752
2.83622	0.028489
2.83821	0.028264
2.84021	0.027553
2.84221	0.02684
2.84421	0.026103
2.84621	0.025235
2.8482	0.024211
2.8502	0.023108
2.8522	0.021899
2.8542	0.021068
2.85619	0.020448
2.85819	0.019803
2.86019	0.019155
2.86219	0.018656
2.86419	0.018131
2.86618	0.017681
2.86818	0.017534
2.87018	0.01733
2.87218	0.017179
2.87418	0.01739
2.87617	0.018141
2.87817	0.018914
2.88017	0.019594
2.88217	0.019663
2.88417	0.018818
2.88617	0.017979
2.88816	0.017406
2.89016	0.017845
2.89216	0.018748
2.89416	0.019678
2.89616	0.020643
2.89815	0.021314
2.90015	0.021849
2.90215	0.022191
2.90415	0.022066
2.90614	0.022406
2.90814	0.02274
2.91014	0.022876
2.91214	0.022238
2.91413	0.020929
2.91613	0.019695
2.91813	0.018531
2.92013	0.018132
2.92213	0.018015
2.92413	0.017881
2.92612	0.017344
2.92812	0.015218
2.93012	0.013106
2.93212	0.01132
2.93412	0.010726
2.93612	0.010646
2.93811	0.010495
2.94011	0.009862
2.94211	0.008476
2.94411	0.006981
2.94611	0.005586
2.9481	0.004819
2.9501	0.004825
2.9521	0.004821
2.9541	0.00461
2.95609	0.003815
2.95809	0.003218
2.96009	0.002735
2.96209	0.002844
2.96408	0.003621
2.96608	0.004348
2.96808	0.004914
2.97008	0.004685
2.97208	0.003086
2.97408	0.001429
2.97607	5.2e-05
2.97807	0.000614
2.98007	0.001938
2.98207	0.003216
2.98407	0.004102
2.98606	0.004364
2.98806	0.004547
2.99006	0.004778
2.99206	0.005184
2.99406	0.0051
2.99606	0.004914
2.99805	0.004662
3.00005	0.004341
3.00205	0.005303
3.00405	0.006249
3.00604	0.006949
3.00804	0.006717
3.01004	0.005899
3.01204	0.005093
3.01403	0.004614
3.01603	0.005268
3.01803	0.00618
3.02003	0.007276
3.02203	0.008987
3.02402	0.010068
3.02602	0.01115
3.02802	0.011955
3.03002	0.012104
3.03202	0.0124
3.03402	0.012708
3.03601	0.013032
3.03801	0.012833
3.04001	0.012486
3.04201	0.012234
3.04401	0.012711
3.04601	0.013705
3.048	0.01465
3.05	0.01502
3.052	0.013847
3.054	0.012473
3.05599	0.011196
3.05799	0.010692
3.05999	0.011095
3.06199	0.01159
3.06398	0.011875
3.06598	0.010923
3.06798	0.009108
3.06998	0.007289
3.07198	0.005721
3.07397	0.004599
3.07597	0.003037
3.07797	0.001312
3.07997	-0.00046
3.08197	-0.001225
3.08397	-0.001398
3.08596	-0.001513
3.08796	-0.000999
3.08996	-0.000256
3.09196	0.000484
3.09396	0.001099
3.09596	0.00091
3.09795	3.5e-05
3.09995	-0.000822
3.10195	-0.001374
3.10395	-0.00086
3.10594	0.000167
3.10794	0.001161
3.10994	0.001828
3.11194	0.002226
3.11393	0.002616
3.11593	0.003094
3.11793	0.00412
3.11993	0.005039
3.12193	0.006001
3.12392	0.00729
3.12592	0.009035
3.12792	0.010646
3.12992	0.012165
3.13192	0.012609
3.13392	0.012143
3.13591	0.01166
3.13791	0.011189
3.13991	0.010956
3.14191	0.011533
3.14391	0.01213
3.1459	0.013037
3.1479	0.013925
3.1499	0.014253
3.1519	0.014511
3.1539	0.013926
3.15589	0.012965
3.15789	0.012013
3.15989	0.011085
3.16189	0.010285
3.16388	0.009383
3.16588	0.008482
3.16788	0.007648
3.16988	0.006968
3.17188	0.006299
3.17387	0.005641
3.17587	0.00509
3.17787	0.004527
3.17987	0.003962
3.18187	0.003453
3.18386	0.00335
3.18586	0.003698
3.18786	0.004041
3.18986	0.004096
3.19186	0.003935
3.19386	0.004177
3.19585	0.004447
3.19785	0.005435
3.19985	0.006582
3.20185	0.007709
3.20385	0.008811
3.20584	0.009398
3.20784	0.009246
3.20984	0.009096
3.21184	0.008962
3.21383	0.0086
3.21583	0.008057
3.21783	0.007512
3.21983	0.00701
3.22182	0.007142
3.22382	0.007273
3.22582	0.007427
3.22782	0.007828
3.22982	0.008494
3.23182	0.009148
3.23381	0.009584
3.23581	0.009272
3.23781	0.008708
3.23981	0.00814
3.24181	0.00695
3.24381	0.005881
3.2458	0.004839
3.2478	0.003798
3.2498	0.002616
3.2518	0.000187
3.2538	-0.002245
3.25579	-0.004306
3.25779	-0.004632
3.25979	-0.00443
3.26179	-0.004217
3.26378	-0.003686
3.26578	-0.004094
3.26778	-0.004563
3.26978	-0.005052
3.27177	-0.005976
3.27377	-0.006415
3.27577	-0.00686
3.27777	-0.00749
3.27977	-0.008764
3.28177	-0.010234
3.28376	-0.011674
3.28576	-0.012598
3.28776	-0.011898
3.28976	-0.011145
3.29176	-0.01034
3.29375	-0.01017
3.29575	-0.010329
3.29775	-0.010496
3.29975	-0.010121
3.30175	-0.008746
3.30375	-0.007543
3.30574	-0.00634
3.30774	-0.006133
3.30974	-0.005643
3.31174	-0.005058
3.31373	-0.004473
3.31573	-0.002958
3.31773	-0.002285
3.31973	-0.001614
3.32172	-0.001163
3.32372	-0.000955
3.32572	-0.000495
3.32772	-2.4e-05
3.32972	0.000795
3.33171	0.000499
3.33371	-2.8e-05
3.33571	-0.00061
3.33771	-0.002632
3.33971	-0.004316
3.34171	-0.005871
3.3437	-0.007397
3.3457	-0.008184
3.3477	-0.008155
3.3497	-0.008072
3.3517	-0.007718
3.3537	-0.007424
3.35569	-0.007217
3.35769	-0.007017
3.35969	-0.007663
3.36169	-0.009416
3.36368	-0.011216
3.36568	-0.012794
3.36768	-0.013488
3.36968	-0.01415
3.37167	-0.014811
3.37367	-0.015725
3.37567	-0.016217
3.37767	-0.016403
3.37967	-0.016584
3.38166	-0.015487
3.38366	-0.015212
3.38566	-0.014938
3.38766	-0.014713
3.38966	-0.014369
3.39166	-0.013227
3.39365	-0.012099
3.39565	-0.011562
3.39765	-0.013022
3.39965	-0.015254
3.40165	-0.017543
3.40364	-0.019481
3.40564	-0.019355
3.40764	-0.019049
3.40964	-0.018695
3.41164	-0.017972
3.41363	-0.018101
3.41563	-0.018294
3.41763	-0.018487
3.41963	-0.018877
3.42162	-0.019343
3.42362	-0.019815
3.42562	-0.020915
3.42762	-0.02156
3.42962	-0.022185
3.43161	-0.022755
3.43361	-0.022099
3.43561	-0.021134
3.43761	-0.02016
3.43961	-0.019713
3.44161	-0.019868
3.4436	-0.019966
3.4456	-0.020063
3.4476	-0.018879
3.4496	-0.018109
3.4516	-0.017301
3.45359	-0.016591
3.45559	-0.017561
3.45759	-0.018411
3.45959	-0.019222
3.46159	-0.019466
3.46358	-0.019144
3.46558	-0.018918
3.46758	-0.018708
3.46958	-0.018327
3.47157	-0.018258
3.47357	-0.018218
3.47557	-0.018216
3.47757	-0.018459
3.47957	-0.017787
3.48156	-0.01704
3.48356	-0.016475
3.48556	-0.016685
3.48756	-0.017213
3.48956	-0.017758
3.49155	-0.018496
3.49355	-0.018051
3.49555	-0.017548
3.49755	-0.016933
3.49955	-0.015549
3.50155	-0.014663
3.50354	-0.013749
3.50554	-0.013014
3.50754	-0.012782
3.50954	-0.012691
3.51153	-0.012611
3.51353	-0.012195
3.51553	-0.011317
3.51753	-0.010381
3.51953	-0.009427
3.52152	-0.008253
3.52352	-0.007352
3.52552	-0.006483
3.52752	-0.0061
3.52951	-0.00651
3.53151	-0.006929
3.53351	-0.007341
3.53551	-0.007279
3.53751	-0.007014
3.53951	-0.006733
3.5415	-0.006452
3.5435	-0.007085
3.5455	-0.007354
3.5475	-0.007587
3.5495	-0.007588
3.5515	-0.008513
3.55349	-0.009955
3.55549	-0.011306
3.55749	-0.012581
3.55949	-0.013484
3.56148	-0.014314
3.56348	-0.015146
3.56548	-0.016229
3.56748	-0.017351
3.56948	-0.018477
3.57147	-0.019443
3.57347	-0.020077
3.57547	-0.020649
3.57747	-0.021219
3.57946	-0.021878
3.58146	-0.021289
3.58346	-0.020497
3.58546	-0.019705
3.58746	-0.019175
3.58946	-0.01924
3.59145	-0.019385
3.59345	-0.019814
3.59545	-0.021219
3.59745	-0.022911
3.59944	-0.024622
3.60144	-0.025015
3.60344	-0.024898
3.60544	-0.024741
3.60744	-0.024623
3.60944	-0.024821
3.61143	-0.025098
3.61343	-0.025385
3.61543	-0.025678
3.61743	-0.02614
3.61942	-0.026711
3.62142	-0.027299
3.62342	-0.027964
3.62542	-0.029722
3.62742	-0.031716
3.62941	-0.033768
3.63141	-0.036685
3.63341	-0.038937
3.63541	-0.041034
3.63741	-0.042765
3.6394	-0.044024
3.6414	-0.045264
3.6434	-0.046513
3.6454	-0.047268
3.6474	-0.047015
3.6494	-0.046619
3.65139	-0.046215
3.65339	-0.04544
3.65539	-0.044067
3.65739	-0.04262
3.65939	-0.041156
3.66138	-0.04026
3.66338	-0.039653
3.66538	-0.039084
3.66738	-0.038354
3.66937	-0.037434
3.67137	-0.036465
3.67337	-0.035439
3.67537	-0.033356
3.67737	-0.030993
3.67936	-0.028621
3.68136	-0.026681
3.68336	-0.025676
3.68536	-0.024889
3.68736	-0.024109
3.68935	-0.023211
3.69135	-0.021664
3.69335	-0.019917
3.69535	-0.018161
3.69735	-0.017221
3.69935	-0.016723
3.70134	-0.016278
3.70334	-0.016116
3.70534	-0.016332
3.70734	-0.016441
3.70933	-0.016523
3.71133	-0.016089
3.71333	-0.016275
3.71533	-0.016708
3.71733	-0.017198
3.71932	-0.017682
3.72132	-0.017629
3.72332	-0.017408
3.72532	-0.017193
3.72731	-0.017403
3.72931	-0.018139
3.73131	-0.018993
3.73331	-0.019815
3.73531	-0.020393
3.73731	-0.020869
3.7393	-0.021335
3.7413	-0.022161
3.7433	-0.022375
3.7453	-0.022412
3.74729	-0.022363
3.74929	-0.02206
3.75129	-0.021727
3.75329	-0.0214
3.75529	-0.021264
3.75729	-0.023057
3.75929	-0.025464
3.76128	-0.027905
3.76328	-0.029111
3.76528	-0.029016
3.76728	-0.028722
3.76927	-0.028535
3.77127	-0.028722
3.77327	-0.02893
3.77527	-0.0291
3.77726	-0.028887
3.77926	-0.02827
3.78126	-0.027564
3.78326	-0.026862
3.78526	-0.026792
3.78725	-0.027979
3.78925	-0.029514
3.79125	-0.031222
3.79325	-0.032346
3.79525	-0.032519
3.79725	-0.032466
3.79924	-0.032385
3.80124	-0.032207
3.80324	-0.032004
3.80524	-0.031801
3.80724	-0.030439
3.80924	-0.029519
3.81123	-0.0288
3.81323	-0.028359
3.81523	-0.027949
3.81723	-0.027053
3.81922	-0.026041
3.82122	-0.025256
3.82322	-0.0247
3.82522	-0.024195
3.82721	-0.023688
3.82921	-0.023359
3.83121	-0.023641
3.83321	-0.024138
3.83521	-0.024219
3.8372	-0.023148
3.8392	-0.021681
3.8412	-0.020214
3.8432	-0.020076
3.8452	-0.020921
3.8472	-0.02195
3.84919	-0.022977
3.85119	-0.024111
3.85319	-0.025376
3.85519	-0.026677
3.85718	-0.027496
3.85918	-0.026667
3.86118	-0.025047
3.86318	-0.023326
3.86518	-0.022456
3.86718	-0.023918
3.86917	-0.025981
3.87117	-0.028052
3.87317	-0.029643
3.87517	-0.029993
3.87716	-0.030045
3.87916	-0.02982
3.88116	-0.029236
3.88316	-0.028739
3.88516	-0.028333
3.88715	-0.027946
3.88915	-0.027499
3.89115	-0.027015
3.89315	-0.026532
3.89514	-0.026196
3.89714	-0.025798
3.89914	-0.025349
3.90114	-0.024858
3.90314	-0.024967
3.90514	-0.025706
3.90713	-0.026594
3.90913	-0.028048
3.91113	-0.029097
3.91313	-0.02992
3.91513	-0.030742
3.91713	-0.029982
3.91912	-0.028614
3.92112	-0.027217
3.92312	-0.026176
3.92512	-0.026284
3.92711	-0.026694
3.92911	-0.027079
3.93111	-0.027205
3.93311	-0.026672
3.9351	-0.025828
3.9371	-0.024965
3.9391	-0.024426
3.9411	-0.024802
3.9431	-0.025553
3.94509	-0.026354
3.94709	-0.027222
3.94909	-0.028047
3.95109	-0.028841
3.95309	-0.028953
3.95509	-0.027307
3.95709	-0.024893
3.95908	-0.022426
3.96108	-0.021183
3.96308	-0.021496
3.96508	-0.022243
3.96707	-0.023015
3.96907	-0.02406
3.97107	-0.025346
3.97307	-0.026689
3.97507	-0.028061
3.97706	-0.029332
3.97906	-0.030553
3.98106	-0.031703
3.98306	-0.033177
3.98505	-0.034879
3.98705	-0.036617
3.98905	-0.038124
3.99105	-0.038249
3.99305	-0.037307
[truncated: 13,163 more rows]

## Sheet: Figure 6-S200
Replicate 1				Replicate 2				Replicate 3
TOE1-WT		TOE1-F148Y		TOE1-WT		TOE1-F148Y		TOE1-WT		TOE1-F148Y
mL	mAU	mL	mAU	mL	mAU	mL	mAU	mL	mAU	mL	mAU
0.000556	1.19614	0.000408	0.000845	0.000778	0.164848	0.001183	-0.006799	0.000785	0.699963	0.001137	-0.011379
0.001554	1.19366	0.002403	0.001449	0.001775	0.166274	0.003181	-0.007896	0.001783	0.701369	0.003136	-0.011679
0.002552	1.19228	0.004402	0.002188	0.002773	0.167615	0.00518	-0.008232	0.002781	0.702046	0.005135	-0.011597
0.00355	1.19006	0.006401	0.002844	0.003771	0.168614	0.007179	-0.007989	0.003778	0.703013	0.00713	-0.010895
0.004548	1.18857	0.0084	0.002096	0.004769	0.170186	0.009178	-0.007682	0.004776	0.704353	0.009129	-0.01003
0.005546	1.18689	0.010395	0.001334	0.005767	0.171586	0.011173	-0.007122	0.005774	0.705309	0.011127	-0.009162
0.006543	1.18515	0.012394	0.000613	0.006765	0.172775	0.013172	-0.00526	0.006772	0.706763	0.013126	-0.008168
0.007541	1.18406	0.014393	0.000727	0.007762	0.173456	0.015171	-0.002703	0.00777	0.70808	0.015121	-0.007357
0.008539	1.18307	0.016392	0.001439	0.00876	0.174372	0.01717	-8.3e-05	0.008768	0.7092	0.01712	-0.006571
0.009537	1.18233	0.018387	0.002212	0.009758	0.175478	0.019165	0.003148	0.009765	0.710987	0.019119	-0.005921
0.010535	1.18183	0.020386	0.002143	0.010756	0.176326	0.021164	0.006429	0.010763	0.71323	0.021118	-0.005404
0.011532	1.18124	0.022385	0.001337	0.011754	0.177312	0.023163	0.009659	0.011761	0.715543	0.023113	-0.004382
0.01253	1.18075	0.024384	0.00045	0.012751	0.177635	0.025162	0.012913	0.012759	0.717647	0.025112	-0.003299
0.013528	1.18009	0.026379	-0.000436	0.013749	0.177828	0.027157	0.014289	0.013757	0.719501	0.027111	-0.001792
0.014526	1.17946	0.028378	-0.001037	0.014747	0.17832	0.029156	0.01573	0.014754	0.721446	0.02911	-0.000209
0.015524	1.17857	0.030376	-0.001091	0.015745	0.178969	0.031155	0.017198	0.015752	0.723175	0.031105	0.001242
0.016522	1.17763	0.032375	-0.001097	0.016743	0.179333	0.033154	0.019173	0.01675	0.72436	0.033104	0.002678
0.017519	1.17646	0.03437	-0.000638	0.017741	0.179847	0.035149	0.021802	0.017748	0.725842	0.035103	0.004066
0.018517	1.17547	0.036369	0.001119	0.018738	0.180511	0.037148	0.024099	0.018746	0.72718	0.037102	0.005539
0.019515	1.17428	0.038368	0.00287	0.019736	0.181674	0.039146	0.026363	0.019744	0.728867	0.039097	0.007143
0.020513	1.17319	0.040367	0.004611	0.020734	0.182556	0.041145	0.027439	0.020741	0.730663	0.041096	0.008696
0.021511	1.17195	0.042366	0.00591	0.021732	0.183202	0.04314	0.02706	0.021739	0.733008	0.043095	0.009
0.022508	1.17101	0.044361	0.007167	0.02273	0.182991	0.045139	0.026413	0.022737	0.735248	0.045094	0.008459
0.023506	1.17	0.04636	0.008466	0.023727	0.182155	0.047138	0.025801	0.023735	0.736676	0.047092	0.00779
0.024504	1.16925	0.048359	0.009773	0.024725	0.181375	0.049137	0.025916	0.024733	0.737688	0.049088	0.007196
0.025502	1.16766	0.050358	0.009884	0.025723	0.180227	0.051132	0.025656	0.02573	0.738684	0.051086	0.008992
0.0265	1.16633	0.052353	0.00945	0.026721	0.179456	0.053131	0.02529	0.026728	0.739543	0.053085	0.012312
0.027498	1.1652	0.054352	0.008993	0.027719	0.179758	0.05513	0.024772	0.027726	0.740705	0.055084	0.015828
0.028495	1.1641	0.056351	0.009	0.028717	0.180488	0.057129	0.024022	0.028724	0.742113	0.057079	0.019041
0.029493	1.16304	0.05835	0.009916	0.029714	0.181463	0.059124	0.023494	0.029722	0.744234	0.059078	0.01984
0.030491	1.16206	0.060345	0.010446	0.030712	0.18352	0.061123	0.02301	0.03072	0.746402	0.061077	0.020157
0.031489	1.16062	0.062344	0.01092	0.03171	0.18614	0.063122	0.021764	0.031717	0.748406	0.063076	0.020497
0.032487	1.16001	0.064342	0.010707	0.032708	0.188677	0.065121	0.01972	0.032715	0.749968	0.065071	0.021059
0.033484	1.15915	0.066341	0.010674	0.033706	0.190945	0.06712	0.017541	0.033713	0.751349	0.06707	0.021671
0.034482	1.15814	0.068336	0.010819	0.034703	0.193769	0.069115	0.015353	0.034711	0.752699	0.069069	0.022288
0.03548	1.15671	0.070335	0.010985	0.035701	0.196888	0.071114	0.013368	0.035709	0.754363	0.071068	0.022502
0.036478	1.15617	0.072334	0.011354	0.036699	0.200369	0.073112	0.010789	0.036706	0.75587	0.073063	0.022279
0.037476	1.15647	0.074333	0.011927	0.037697	0.201321	0.075111	0.008112	0.037704	0.758025	0.075062	0.022063
0.038474	1.15692	0.076328	0.012526	0.038695	0.201365	0.077106	0.005402	0.038702	0.761107	0.077061	0.02186
0.039471	1.15737	0.078327	0.01292	0.039693	0.20141	0.079105	0.002731	0.0397	0.761939	0.07906	0.02204
0.040469	1.15781	0.080326	0.013118	0.04069	0.201455	0.081104	0.000327	0.040698	0.762222	0.081055	0.021414
0.041467	1.15826	0.082325	0.013677	0.041688	0.2015	0.083103	-0.002047	0.041696	0.762505	0.083054	0.020589
0.042465	1.1587	0.08432	0.014293	0.042686	0.201544	0.085098	-0.004099	0.042693	0.762788	0.085052	0.019731
0.043463	1.15915	0.086319	0.015045	0.043684	0.201585	0.087097	-0.006173	0.043691	0.763071	0.087051	0.018679
0.044461	1.15962	0.088318	0.015085	0.044682	0.201615	0.089096	-0.008307	0.044689	0.763355	0.089046	0.017709
0.045458	1.16019	0.090317	0.014805	0.045679	0.201645	0.091095	-0.01044	0.045687	0.763589	0.091045	0.016776
0.046456	1.16077	0.092312	0.014495	0.046677	0.201674	0.09309	-0.011626	0.046685	0.76359	0.093044	0.016217
0.047454	1.16135	0.094311	0.013876	0.047675	0.201704	0.095089	-0.011772	0.047682	0.763591	0.095043	0.016745
0.048452	1.16192	0.09631	0.012736	0.048673	0.201734	0.097088	-0.011819	0.04868	0.763592	0.097038	0.017869
0.04945	1.16249	0.098309	0.011521	0.049671	0.201764	0.099087	-0.011767	0.049678	0.763593	0.099037	0.019087
0.050447	1.16304	0.100304	0.010406	0.050669	0.201838	0.101082	-0.011765	0.050676	0.763595	0.101036	0.018143
0.051445	1.1636	0.102303	0.009751	0.051666	0.202159	0.103081	-0.012149	0.051674	0.763596	0.103035	0.015276
0.052443	1.16396	0.104301	0.009243	0.052664	0.202541	0.10508	-0.012625	0.052672	0.763671	0.105034	0.012
0.053441	1.16421	0.1063	0.008748	0.053662	0.202923	0.107079	-0.013349	0.053669	0.764154	0.107029	0.008837
0.054439	1.16447	0.108295	0.008714	0.05466	0.203306	0.109074	-0.014501	0.054667	0.764877	0.109028	0.007708
0.055437	1.16474	0.110294	0.009118	0.055658	0.203688	0.111073	-0.015754	0.055665	0.765598	0.111027	0.006464
0.056434	1.16499	0.112293	0.009574	0.056655	0.204113	0.113071	-0.017009	0.056663	0.766321	0.113026	0.005051
0.057432	1.16518	0.114292	0.010028	0.057653	0.204827	0.11507	-0.017901	0.057661	0.767028	0.115021	0.003635
0.05843	1.16476	0.116291	0.009849	0.058651	0.205767	0.117069	-0.017807	0.058658	0.767556	0.11702	0.001898
0.059428	1.16432	0.118286	0.010074	0.059649	0.206759	0.119064	-0.017522	0.059656	0.767471	0.119019	-0.000319
0.060426	1.16384	0.120285	0.0104	0.060647	0.207752	0.121063	-0.017082	0.060654	0.767248	0.121017	-0.002601
0.061423	1.16337	0.122284	0.010698	0.061645	0.208747	0.123062	-0.015747	0.061652	0.766706	0.123013	-0.00502
0.062421	1.1629	0.124283	0.010674	0.062642	0.20974	0.125061	-0.014039	0.06265	0.766164	0.125011	-0.006279
0.063419	1.16242	0.126278	0.010395	0.06364	0.21073	0.127056	-0.012292	0.063648	0.765623	0.12701	-0.006843
0.064417	1.16195	0.128277	0.010078	0.064638	0.211685	0.129055	-0.010834	0.064645	0.765083	0.129009	-0.007312
0.065415	1.16158	0.130276	0.009458	0.065636	0.212488	0.131054	-0.009463	0.065643	0.764536	0.131004	-0.006934
0.066413	1.16125	0.132275	0.008103	0.066634	0.213023	0.133053	-0.008061	0.066641	0.763955	0.133003	-0.007374
0.06741	1.16155	0.13427	0.006512	0.067631	0.213557	0.135048	-0.006656	0.067639	0.763461	0.135002	-0.00802
0.068408	1.16193	0.136269	0.004902	0.068629	0.214087	0.137047	-0.005021	0.068637	0.763689	0.137001	-0.008696
0.069406	1.16231	0.138268	0.004037	0.069627	0.214618	0.139046	-0.004071	0.069634	0.763994	0.138996	-0.009052
0.070404	1.16269	0.140266	0.002944	0.070625	0.215151	0.141045	-0.00323	0.070632	0.764299	0.140995	-0.008865
0.071402	1.16307	0.142262	0.001776	0.071623	0.215698	0.14304	-0.002636	0.07163	0.764604	0.142994	-0.008608
0.0724	1.16357	0.14426	0.000652	0.07262	0.216224	0.145039	-0.002383	0.072628	0.76492	0.144993	-0.008785
0.073397	1.16426	0.146259	0.000306	0.073618	0.216197	0.147038	-0.001812	0.073626	0.765368	0.146988	-0.009104
0.074395	1.16473	0.148258	0.000548	0.074616	0.216036	0.149036	-0.001193	0.074624	0.766295	0.148987	-0.00933
0.075393	1.16436	0.150253	0.000876	0.075614	0.215875	0.151031	4.9e-05	0.075621	0.767153	0.150986	-0.009523
0.076391	1.16399	0.152252	0.001142	0.076612	0.215715	0.15303	0.000782	0.076619	0.767964	0.152985	-0.009392
0.077389	1.16362	0.154251	0.001459	0.07761	0.215554	0.155029	0.001391	0.077617	0.768776	0.15498	-0.009816
0.078386	1.16325	0.15625	0.001852	0.078607	0.215296	0.157028	0.001996	0.078615	0.769588	0.156979	-0.010455
0.079384	1.16288	0.158245	0.002254	0.079605	0.214427	0.159023	0.002961	0.079613	0.7704	0.158978	-0.010939
0.080382	1.16255	0.160244	0.00267	0.080603	0.21368	0.161022	0.004757	0.08061	0.771209	0.160976	-0.010481
0.08138	1.16222	0.162243	0.003213	0.081601	0.213266	0.163021	0.006751	0.081608	0.772051	0.162975	-0.009348
0.082378	1.16249	0.164242	0.003779	0.082599	0.212851	0.16502	0.008529	0.082606	0.772813	0.16497	-0.008095
0.083376	1.16292	0.166237	0.004234	0.083596	0.212436	0.167015	0.009861	0.083604	0.773154	0.166969	-0.006538
0.084373	1.16334	0.168236	0.003877	0.084594	0.21202	0.169014	0.011474	0.084602	0.773495	0.168968	-0.005032
0.085371	1.16377	0.170235	0.003023	0.085592	0.211632	0.171013	0.01318	0.0856	0.773835	0.170967	-0.003783
0.086369	1.1642	0.172234	0.002081	0.08659	0.211449	0.173012	0.014645	0.086597	0.774176	0.172962	-0.002604
0.087367	1.16452	0.174229	0.001291	0.087588	0.211624	0.175011	0.016851	0.087595	0.774513	0.174961	-0.002636
0.088365	1.1647	0.176228	0.001248	0.088586	0.212151	0.177006	0.019475	0.088593	0.774787	0.17696	-0.00255
0.089362	1.16444	0.178226	0.001656	0.089583	0.212678	0.179005	0.022165	0.089591	0.775	0.178959	-0.002341
0.09036	1.16375	0.180225	0.002131	0.090581	0.213205	0.181004	0.024715	0.090589	0.775594	0.180954	-0.002022
0.091358	1.16305	0.18222	0.002901	0.091579	0.213734	0.183002	0.027639	0.091586	0.776235	0.182953	-0.000742
0.092356	1.16236	0.184219	0.003033	0.092577	0.214262	0.184998	0.030633	0.092584	0.776875	0.184952	0.000626
0.093354	1.16166	0.186218	0.003006	0.093575	0.214791	0.186996	0.033835	0.093582	0.777513	0.186951	0.001959
0.094352	1.16095	0.188217	0.003044	0.094572	0.215291	0.188995	0.03854	0.09458	0.778151	0.188946	0.002914
0.095349	1.16012	0.190212	0.003876	0.09557	0.215045	0.190994	0.04427	0.095578	0.778802	0.190945	0.004455
0.096347	1.15934	0.192211	0.005264	0.096568	0.214717	0.192989	0.05011	0.096576	0.779714	0.192944	0.006641
0.097345	1.15892	0.19421	0.006738	0.097566	0.214388	0.194988	0.055577	0.097573	0.780425	0.194942	0.008927
0.098343	1.15852	0.196209	0.007852	0.098564	0.214059	0.196987	0.061941	0.098571	0.781003	0.196938	0.010743
0.099341	1.15811	0.198208	0.008623	0.099562	0.213731	0.198986	0.068857	0.099569	0.781586	0.198936	0.011385
0.100339	1.15771	0.200203	0.009453	0.100559	0.213387	0.200981	0.075792	0.100567	0.782166	0.200935	0.011592
0.101336	1.1573	0.202202	0.010307	0.101557	0.212765	0.20298	0.083686	0.101565	0.782748	0.202934	0.011834
0.102334	1.15711	0.204201	0.011016	0.102555	0.211856	0.204979	0.091105	0.102562	0.783311	0.204929	0.013186
0.103332	1.15702	0.2062	0.011018	0.103553	0.210806	0.206978	0.097926	0.10356	0.783452	0.206928	0.015767
0.10433	1.15653	0.208195	0.010871	0.104551	0.209751	0.208973	0.104927	0.104558	0.783474	0.208927	0.018655
0.105328	1.1559	0.210194	0.010718	0.105548	0.208706	0.210972	0.111237	0.105556	0.784039	0.210926	0.021287
0.106325	1.15526	0.212193	0.009916	0.106546	0.20765	0.212971	0.117089	0.106554	0.784605	0.212925	0.023134
0.107323	1.15462	0.214191	0.007787	0.107544	0.206596	0.21497	0.122876	0.107552	0.785165	0.21492	0.024602
0.108321	1.15398	0.216187	0.005476	0.108542	0.205481	0.216965	0.128207	0.108549	0.785732	0.216919	0.026026
0.109319	1.15336	0.218185	0.003319	0.10954	0.204238	0.218964	0.134197	0.109547	0.786297	0.218918	0.027931
0.110317	1.15277	0.220184	0.002431	0.110538	0.202756	0.220963	0.141014	0.110545	0.786968	0.220917	0.029654
0.111315	1.15183	0.222183	0.002299	0.111535	0.201276	0.222961	0.148012	0.111543	0.78799	0.222912	0.031257
0.112312	1.1505	0.224178	0.002242	0.112533	0.199789	0.224957	0.15404	0.112541	0.788626	0.224911	0.032861
0.11331	1.14913	0.226177	0.00168	0.113531	0.198302	0.226955	0.160032	0.113538	0.789222	0.22691	0.033909
0.114308	1.14776	0.228176	0.002943	0.114529	0.196824	0.228954	0.166078	0.114536	0.789815	0.228909	0.035409
0.115306	1.1464	0.230175	0.005029	0.115527	0.195435	0.230953	0.172078	0.115534	0.790415	0.230904	0.037114
0.116304	1.14503	0.23217	0.007178	0.116524	0.194342	0.232952	0.177558	0.116532	0.79101	0.232903	0.038894
0.117301	1.14309	0.234169	0.010116	0.117522	0.193164	0.234947	0.182591	0.11753	0.791576	0.234901	0.040551
0.118299	1.14106	0.236168	0.013323	0.11852	0.191993	0.236946	0.187539	0.118528	0.791344	0.2369	0.042013
0.119297	1.13925	0.238167	0.01654	0.119518	0.190826	0.238945	0.191797	0.119525	0.791068	0.238895	0.043429
0.120295	1.13744	0.240162	0.019543	0.120516	0.189655	0.240944	0.194848	0.120523	0.790823	0.240894	0.043752
0.121293	1.13566	0.242161	0.024783	0.121514	0.188485	0.242939	0.197366	0.121521	0.790575	0.242893	0.044362
0.122291	1.13387	0.24416	0.032402	0.122511	0.187339	0.244938	0.199832	0.122519	0.790329	0.244892	0.04519
0.123288	1.13208	0.246159	0.040444	0.123509	0.186797	0.246937	0.201002	0.123517	0.790084	0.246887	0.046033
0.124286	1.13047	0.248154	0.048341	0.124507	0.186463	0.248936	0.201779	0.124514	0.789839	0.248886	0.047721
0.125284	1.12963	0.250153	0.058786	0.125505	0.186163	0.250931	0.202575	0.125512	0.789672	0.250885	0.04885
0.126282	1.1293	0.252151	0.069964	0.126503	0.185865	0.25293	0.20338	0.12651	0.789615	0.252884	0.049783
0.12728	1.12908	0.25415	0.081174	0.1275	0.185565	0.254929	0.204453	0.127508	0.789783	0.254879	0.050327
0.128278	1.12886	0.256145	0.093008	0.128498	0.185266	0.256927	0.204273	0.128506	0.78995	0.256878	0.049529
0.129275	1.12865	0.258144	0.104895	0.129496	0.184954	0.258923	0.203845	0.129504	0.790118	0.258877	0.048002
0.130273	1.12843	0.260143	0.116778	0.130494	0.184251	0.260921	0.203534	0.130501	0.790286	0.260876	0.046386
0.131271	1.12821	0.262142	0.129167	0.131492	0.183051	0.26292	0.203571	0.131499	0.790456	0.262871	0.045061
0.132269	1.12747	0.264137	0.144789	0.13249	0.181571	0.264919	0.203862	0.132497	0.790749	0.26487	0.043838
0.133267	1.12808	0.266136	0.162457	0.133487	0.180096	0.266914	0.204204	0.133495	0.791482	0.266869	0.042592
0.134264	1.13049	0.268135	0.1804	0.134485	0.178617	0.268913	0.203466	0.134493	0.792008	0.268867	0.041341
0.135262	1.1331	0.270134	0.19745	0.135483	0.177137	0.270912	0.202475	0.13549	0.792497	0.270866	0.040794
0.13626	1.13571	0.272129	0.216025	0.136481	0.175655	0.272911	0.201771	0.136488	0.792999	0.272861	0.04101
0.137258	1.13836	0.274128	0.234965	0.137479	0.174073	0.274906	0.201157	0.137486	0.793499	0.27486	0.041415
0.138256	1.14099	0.276127	0.252426	0.138476	0.172126	0.276905	0.200004	0.138484	0.794001	0.276859	0.041561
0.139254	1.14397	0.278126	0.269587	0.139474	0.169997	0.278904	0.197536	0.139482	0.794502	0.278858	0.040768
0.140251	1.14756	0.280125	0.290048	0.140472	0.16796	0.280903	0.194693	0.14048	0.794621	0.280853	0.039508
0.141249	1.15178	0.28212	0.311615	0.14147	0.165827	0.282902	0.19193	0.141477	0.794628	0.282852	0.038188
0.142247	1.15609	0.284119	0.333157	0.142468	0.163681	0.284897	0.189313	0.142475	0.794558	0.284851	0.037139
0.143245	1.1604	0.286118	0.354999	0.143466	0.161537	0.286896	0.186473	0.143473	0.794484	0.28685	0.035685
0.144243	1.1647	0.288116	0.377221	0.144463	0.159389	0.288895	0.183549	0.144471	0.79441	0.288845	0.03402
0.14524	1.16901	0.290112	0.399454	0.145461	0.157989	0.290894	0.180926	0.145469	0.794337	0.290844	0.032346
0.146238	1.17328	0.29211	0.419225	0.146459	0.157099	0.292889	0.178245	0.146466	0.794263	0.292843	0.029876
0.147236	1.17722	0.294109	0.436356	0.147457	0.156398	0.294888	0.175378	0.147464	0.794381	0.294842	0.027622
0.148234	1.1805	0.296108	0.452882	0.148455	0.155709	0.296886	0.172458	0.148462	0.794639	0.296837	0.025528
0.149232	1.18361	0.298103	0.469363	0.149452	0.155016	0.298885	0.169452	0.14946	0.794633	0.298836	0.02376
0.15023	1.18671	0.300102	0.483449	0.15045	0.154327	0.30088	0.167557	0.150458	0.794578	0.300835	0.022706
0.151227	1.1898	0.302101	0.497179	0.151448	0.153637	0.302879	0.165963	0.151456	0.794521	0.302834	0.021802
0.152225	1.19291	0.3041	0.511023	0.152446	0.153155	0.304878	0.164681	0.152453	0.794464	0.304829	0.020856
0.153223	1.19601	0.306095	0.524827	0.153444	0.153156	0.306877	0.164001	0.153451	0.794406	0.306828	0.020251
0.154221	1.19948	0.308094	0.537731	0.154442	0.153675	0.308872	0.162342	0.154449	0.794218	0.308826	0.019711
0.155219	1.20279	0.310093	0.54944	0.155439	0.154227	0.310871	0.160404	0.155447	0.793496	0.310825	0.019112
0.156217	1.20555	0.312092	0.560883	0.156437	0.154775	0.31287	0.158467	0.156445	0.792454	0.31282	0.018514
0.157214	1.20812	0.314087	0.570359	0.157435	0.155324	0.314869	0.156333	0.157442	0.791204	0.314819	0.018194
0.158212	1.21076	0.316086	0.577981	0.158433	0.155871	0.316864	0.154106	0.15844	0.789938	0.316818	0.018294
0.15921	1.21344	0.318085	0.585214	0.159431	0.15648	0.318863	0.151871	0.159438	0.788667	0.318817	0.018528
0.160208	1.21612	0.320084	0.592425	0.160428	0.157542	0.320862	0.148995	0.160436	0.787404	0.320812	0.018609
0.161206	1.21912	0.322079	0.597387	0.161426	0.160676	0.322861	0.146121	0.161434	0.786134	0.322811	0.017744
0.162203	1.22245	0.324078	0.60105	0.162424	0.163936	0.324856	0.143362	0.162432	0.785236	0.32481	0.016299
0.163201	1.22528	0.326077	0.604547	0.163422	0.167177	0.326855	0.140719	0.163429	0.784545	0.326809	0.014776
0.164199	1.22796	0.328075	0.607038	0.16442	0.170445	0.328854	0.138749	0.164427	0.78443	0.328808	0.013488
0.165197	1.23064	0.33007	0.604995	0.165417	0.17371	0.330853	0.136503	0.165425	0.784359	0.330803	0.012656
0.166195	1.23333	0.332069	0.600751	0.166415	0.176953	0.332848	0.134057	0.166423	0.784288	0.332802	0.011974
0.167193	1.23602	0.334068	0.596069	0.167413	0.180285	0.334846	0.131777	0.167421	0.784217	0.334801	0.011294
0.16819	1.23866	0.336067	0.591055	0.168411	0.187266	0.336845	0.130925	0.168418	0.784146	0.3368	0.010703
0.169188	1.2411	0.338062	0.585089	0.169409	0.196969	0.338844	0.130862	0.169416	0.784034	0.338795	0.009389
0.170186	1.24322	0.340061	0.578667	0.170407	0.206926	0.340843	0.130901	0.170414	0.783889	0.340794	0.007767
0.171184	1.24519	0.34206	0.572186	0.171404	0.216892	0.342838	0.131216	0.171412	0.78305	0.342793	0.005927
0.172182	1.24714	0.344059	0.565644	0.172402	0.226816	0.344837	0.131023	0.17241	0.782072	0.344791	0.004804
0.173179	1.24909	0.346054	0.558222	0.1734	0.236765	0.346836	0.130631	0.173408	0.781088	0.346786	0.004432
0.174177	1.25105	0.348053	0.550464	0.174398	0.246648	0.348835	0.130113	0.174405	0.780103	0.348785	0.004224
0.175175	1.25299	0.350052	0.542579	0.175396	0.256571	0.35083	0.128123	0.175403	0.77912	0.350784	0.004176
0.176173	1.25457	0.352051	0.53389	0.176393	0.266763	0.352829	0.125211	0.176401	0.778079	0.352783	0.004215
0.177171	1.2556	0.35405	0.524684	0.177391	0.276887	0.354828	0.122158	0.177399	0.776825	0.354778	0.004264
0.178169	1.25608	0.356045	0.515438	0.178389	0.286989	0.356827	0.119822	0.178397	0.775519	0.356777	0.004309
0.179166	1.25646	0.358044	0.507089	0.179387	0.297152	0.358822	0.118819	0.179394	0.774179	0.358776	0.004494
0.180164	1.25685	0.360043	0.500446	0.180385	0.307287	0.360821	0.118153	0.180392	0.772833	0.360775	0.004506
0.181162	1.25723	0.362041	0.494314	0.181383	0.317577	0.36282	0.11749	0.18139	0.771484	0.36277	0.004373
0.18216	1.25762	0.364037	0.488232	0.18238	0.3281	0.364819	0.116832	0.182388	0.770139	0.364769	0.004104
0.183158	1.25653	0.366035	0.482054	0.183378	0.336235	0.366814	0.116523	0.183386	0.768794	0.366768	0.00379
0.184155	1.25371	0.368034	0.474699	0.184376	0.343816	0.368813	0.116297	0.184384	0.767615	0.368767	0.00359
0.185153	1.25092	0.370033	0.467006	0.185374	0.351411	0.370811	0.116011	0.185381	0.766503	0.370762	0.003442
0.186151	1.2482	0.372028	0.459438	0.186372	0.359043	0.37281	0.115086	0.186379	0.765427	0.372761	0.003588
0.187149	1.24545	0.374027	0.4521	0.187369	0.366607	0.374805	0.113677	0.187377	0.764363	0.37476	0.003176
0.188147	1.24272	0.376026	0.444389	0.188367	0.374179	0.376804	0.11217	0.188375	0.763342	0.376759	0.002391
0.189145	1.24001	0.378025	0.436539	0.189365	0.382009	0.378803	0.11108	0.189373	0.762284	0.378754	0.001595
0.190142	1.23714	0.38002	0.429574	0.190363	0.388678	0.380802	0.110354	0.19037	0.761212	0.380753	0.001316
0.19114	1.23371	0.382019	0.423593	0.191361	0.394101	0.382797	0.109598	0.191368	0.760184	0.382751	0.002181
0.192138	1.23006	0.384018	0.417618	0.192359	0.399418	0.384796	0.108797	0.192366	0.759225	0.38475	0.003475
0.193136	1.22637	0.386017	0.411384	0.193356	0.404539	0.386795	0.106934	0.193364	0.759738	0.386749	0.005272
0.194134	1.22267	0.388012	0.405513	0.194354	0.40972	0.388794	0.10452	0.194362	0.761177	0.388744	0.007264
0.195132	1.21895	0.390011	0.399495	0.195352	0.415018	0.390793	0.102054	0.19536	0.762744	0.390743	0.009042
0.196129	1.21525	0.39201	0.393346	0.19635	0.419985	0.392788	0.099721	0.196357	0.764309	0.392742	0.010723
0.197127	1.21155	0.394009	0.387357	0.197348	0.424612	0.394787	0.09781	0.197355	0.765877	0.394741	0.011165
0.198125	1.20846	0.396004	0.382825	0.198345	0.427974	0.396786	0.095568	0.198353	0.767443	0.396736	0.010723
0.199123	1.20532	0.398003	0.379229	0.199343	0.431104	0.398785	0.093139	0.199351	0.76925	0.398735	0.010134
0.200121	1.2017	0.400002	0.375799	0.200341	0.434236	0.40078	0.091006	0.200349	0.78093	0.400734	0.009554
0.201118	1.19798	0.402	0.37263	0.201339	0.437361	0.402779	0.090579	0.201346	0.809427	0.402733	0.008695
0.202116	1.19428	0.403996	0.368744	0.202337	0.440493	0.404778	0.091128	0.202344	0.841068	0.404728	0.007308
0.203114	1.19057	0.405994	0.364255	0.203335	0.443333	0.406776	0.091818	0.203342	0.872926	0.406727	0.005746
0.204112	1.18687	0.407993	0.359672	0.204332	0.445687	0.408772	0.092463	0.20434	0.904497	0.408726	0.004405
0.20511	1.18351	0.409992	0.354725	0.20533	0.447381	0.41077	0.09185	0.205338	0.936189	0.410725	0.004076
0.206108	1.1807	0.411987	0.34998	0.206328	0.448723	0.412769	0.090814	0.206336	0.968176	0.41272	0.004369
0.207105	1.1782	0.413986	0.345344	0.207326	0.450021	0.414768	0.08974	0.207333	1.00231	0.414719	0.004794
0.208103	1.17576	0.415985	0.340916	0.208324	0.451314	0.416763	0.088272	0.208331	1.05503	0.416718	0.00491
0.209101	1.17331	0.417984	0.33776	0.209321	0.452614	0.418762	0.086635	0.209329	1.11149	0.418716	0.00439
0.210099	1.17098	0.419979	0.335113	0.210319	0.453705	0.420761	0.085008	0.210327	1.16808	0.420712	0.003601
0.211097	1.16881	0.421978	0.332488	0.211317	0.452914	0.42276	0.083448	0.211325	1.22475	0.42271	0.002904
0.212094	1.16657	0.423977	0.330283	0.212315	0.45165	0.424755	0.082375	0.212322	1.28127	0.424709	0.003181
0.213092	1.16472	0.425976	0.327137	0.213313	0.450126	0.426754	0.081755	0.21332	1.33783	0.426708	0.004103
0.21409	1.16333	0.427971	0.323154	0.214311	0.44856	0.428753	0.081247	0.214318	1.39361	0.428703	0.005074
0.215088	1.16226	0.42997	0.319009	0.215308	0.446989	0.430752	0.081051	0.215316	1.444	0.430702	0.005368
0.216086	1.16128	0.431969	0.315538	0.216306	0.445425	0.432747	0.081495	0.216314	1.49158	0.432701	0.00449
0.217084	1.1603	0.433968	0.313268	0.217304	0.44386	0.434746	0.082277	0.217312	1.53894	0.4347	0.003188
0.218081	1.15932	0.435966	0.311433	0.218302	0.438833	0.436745	0.083087	0.218309	1.58605	0.436695	0.001902
0.219079	1.15834	0.437962	0.309637	0.2193	0.431031	0.438744	0.083681	0.219307	1.63335	0.438694	0.001517
0.220077	1.15761	0.43996	0.30806	0.220297	0.423038	0.440739	0.083656	0.220305	1.68055	0.440693	0.003116
0.221075	1.15728	0.441959	0.306346	0.221295	0.415095	0.442738	0.083391	0.221303	1.72842	0.442692	0.005526
0.222073	1.15803	0.443958	0.304512	0.222293	0.407133	0.444736	0.083435	0.222301	1.76979	0.444691	0.007915
0.223071	1.15923	0.445953	0.302223	0.223291	0.399224	0.446735	0.083751	0.223298	1.80296	0.446686	0.009816
0.224068	1.16042	0.447952	0.298606	0.224289	0.391278	0.448734	0.083713	0.224296	1.83433	0.448685	0.010995
0.225066	1.16162	0.449951	0.294295	0.225287	0.383238	0.450729	0.083496	0.225294	1.86559	0.450684	0.011934
0.226064	1.16281	0.45195	0.28989	0.226284	0.375029	0.452728	0.082169	0.226292	1.89694	0.452682	0.013196
0.227062	1.16437	0.453945	0.286584	0.227282	0.366799	0.454727	0.080536	0.22729	1.92833	0.454678	0.014455
0.22806	1.16645	0.455944	0.284267	0.22828	0.358584	0.456726	0.07916	0.228288	1.95966	0.456676	0.015412
0.229057	1.16955	0.457943	0.282175	0.229278	0.350366	0.458721	0.077856	0.229285	1.98951	0.458675	0.016255
0.230055	1.1731	0.459942	0.280015	0.230276	0.342133	0.46072	0.07768	0.230283	2.01245	0.460674	0.016442
0.231053	1.1767	0.461937	0.27732	0.231273	0.333963	0.462719	0.07701	0.231281	2.03378	0.462669	0.01658
0.232051	1.18033	0.463936	0.274226	0.232271	0.325758	0.464718	0.075973	0.232279	2.05507	0.464668	0.016835
0.233049	1.18393	0.465935	0.27107	0.233269	0.319935	0.466713	0.07498	0.233277	2.07636	0.466667	0.017137
0.234047	1.18747	0.467934	0.26785	0.234267	0.31427	0.468712	0.073842	0.234274	2.09763	0.468666	0.017628
0.235044	1.19069	0.469929	0.264367	0.235265	0.308198	0.470711	0.072165	0.235272	2.11898	0.470661	0.017976
0.236042	1.19524	0.471928	0.260747	0.236263	0.302067	0.47271	0.070428	0.23627	2.14027	0.47266	0.018144
0.23704	1.20179	0.473927	0.257117	0.23726	0.295933	0.474705	0.068407	0.237268	2.1574	0.474659	0.01824
0.238038	1.20889	0.475925	0.254984	0.238258	0.28981	0.476704	0.066421	0.238266	2.17298	0.476658	0.018211
0.239036	1.21603	0.477921	0.254317	0.239256	0.283703	0.478703	0.064801	0.239264	2.18843	0.478653	0.018139
0.240033	1.22321	0.479919	0.25397	0.240254	0.278721	0.480701	0.063319	0.240261	2.20388	0.480652	0.018071
0.241031	1.23033	0.481918	0.253531	0.241252	0.274974	0.482697	0.06148	0.241259	2.21879	0.482651	0.017973
0.242029	1.23755	0.483917	0.251991	0.242249	0.27135	0.484695	0.058586	0.242257	2.23379	0.48465	0.018087
0.243027	1.24549	0.485912	0.249852	0.243247	0.267709	0.486694	0.055203	0.243255	2.24789	0.486645	0.018346
0.244025	1.25616	0.487911	0.247671	0.244245	0.264083	0.488693	0.051889	0.244253	2.25992	0.488644	0.018468
0.245023	1.26778	0.48991	0.2458	0.245243	0.26046	0.490688	0.049297	0.24525	2.26967	0.490643	0.01757
0.24602	1.27942	0.491909	0.243314	0.246241	0.256916	0.492687	0.047471	0.246248	2.27876	0.492641	0.016559
0.247018	1.29108	0.493904	0.240268	0.247239	0.253814	0.494686	0.04585	0.247246	2.28785	0.49464	0.015826
0.248016	1.30273	0.495903	0.237134	0.248236	0.251666	0.496685	0.044549	0.248244	2.29694	0.496635	0.015467
0.249014	1.31453	0.497902	0.234719	0.249234	0.250413	0.498684	0.044576	0.249242	2.30605	0.498634	0.014967
0.250012	1.32681	0.499901	0.232997	0.250232	0.249726	0.500679	0.045527	0.25024	2.30662	0.500633	0.013988
0.251009	1.33808	0.501896	0.231445	0.25123	0.249169	0.502678	0.046647	0.251237	2.29082	0.502632	0.012852
0.252007	1.34883	0.503895	0.22985	0.252228	0.24861	0.504677	0.047255	0.252235	2.26822	0.504627	0.012248
0.253005	1.3596	0.505894	0.228201	0.253225	0.248051	0.506676	0.046453	0.253233	2.24496	0.506626	0.012203
0.254003	1.37034	0.507893	0.226922	0.254223	0.247493	0.508671	0.045104	0.254231	2.22177	0.508625	0.012304
0.255001	1.38105	0.509888	0.225844	0.255221	0.24742	0.51067	0.043797	0.255229	2.19852	0.510624	0.01238
0.255999	1.39178	0.511887	0.224889	0.256219	0.248708	0.512669	0.043486	0.256226	2.17523	0.512619	0.011874
0.256996	1.40228	0.513885	0.223757	0.257217	0.251894	0.514668	0.043753	0.257224	2.15021	0.514618	0.01095
0.257994	1.41335	0.515884	0.222293	0.258215	0.255634	0.516663	0.04408	0.258222	2.1085	0.516617	0.010025
0.258992	1.42504	0.517883	0.22073	0.259212	0.25937	0.518661	0.044654	0.25922	2.06001	0.518616	0.009242
0.25999	1.43688	0.519878	0.219312	0.26021	0.263108	0.52066	0.045305	0.260218	2.01078	0.520611	0.008275
0.260988	1.44874	0.521877	0.218116	0.261208	0.26686	0.522659	0.045736	0.261216	1.96142	0.52261	0.00696
0.261986	1.46055	0.523876	0.216988	0.262206	0.270734	0.524654	0.046076	0.262213	1.91202	0.524609	0.005542
0.262983	1.47219	0.525875	0.215791	0.263204	0.275072	0.526653	0.045945	0.263211	1.86245	0.526608	0.00426
0.263981	1.4827	0.52787	0.214063	0.264201	0.281417	0.528652	0.045431	0.264209	1.81306	0.528603	0.003948
0.264979	1.49301	0.529869	0.211854	0.265199	0.288432	0.530651	0.044792	0.265207	1.7688	0.530602	0.004289
0.265977	1.50408	0.531868	0.209525	0.266197	0.29544	0.532646	0.044154	0.266205	1.72752	0.5326	0.004604
0.266975	1.51572	0.533867	0.207416	0.267195	0.302448	0.534645	0.044364	0.267202	1.68612	0.534599	0.004634
0.267972	1.52736	0.535862	0.205894	0.268193	0.309475	0.536644	0.045309	0.2682	1.64453	0.536594	0.004443
0.26897	1.539	0.537861	0.20472	0.26919	0.316454	0.538643	0.046373	0.269198	1.60306	0.538593	0.004229
0.269968	1.55065	0.53986	0.203606	0.270188	0.323261	0.540638	0.047238	0.270196	1.56154	0.540592	0.003727
0.270966	1.5621	0.541859	0.203465	0.271186	0.331609	0.542637	0.047773	0.271194	1.52024	0.542591	0.002662
0.271964	1.57263	0.543854	0.203864	0.272184	0.340832	0.544636	0.04823	0.272192	1.48464	0.544586	0.00136
0.272962	1.58381	0.545853	0.204371	0.273182	0.350164	0.546635	0.048719	0.273189	1.45802	0.546585	6.7e-05
0.273959	1.5961	0.547852	0.204863	0.27418	0.35946	0.54863	0.048433	0.274187	1.43223	0.548584	-0.000477
0.274957	1.60849	0.54985	0.205167	0.275177	0.368812	0.550629	0.046654	0.275185	1.40612	0.550583	-0.000494
0.275955	1.62089	0.551846	0.205281	0.276175	0.378172	0.552628	0.044272	0.276183	1.38005	0.552582	-0.000492
0.276953	1.63332	0.553844	0.205344	0.277173	0.387496	0.554626	0.041891	0.277181	1.35398	0.554577	-0.000494
0.277951	1.6457	0.555843	0.205207	0.278171	0.396927	0.556625	0.04019	0.278178	1.32799	0.556576	-0.00037
0.278948	1.65738	0.557842	0.204271	0.279169	0.406622	0.55862	0.038491	0.279176	1.30354	0.558575	8.8e-05
0.279946	1.66864	0.559837	0.202783	0.280166	0.416365	0.560619	0.036577	0.280174	1.28588	0.560574	0.000704
0.280944	1.68009	0.561836	0.201202	0.281164	0.426139	0.562618	0.034593	0.281172	1.26941	0.562569	0.001413
0.281942	1.69166	0.563835	0.200002	0.282162	0.435874	0.564617	0.03272	0.28217	1.25238	0.564568	0.002186
0.28294	1.70321	0.565834	0.199951	0.28316	0.445607	0.566612	0.031012	0.283168	1.23534	0.566566	0.002923
0.283938	1.71471	0.567829	0.200486	0.284158	0.45571	0.568611	0.029347	0.284165	1.21827	0.568565	0.003625
0.284935	1.72625	0.569828	0.201064	0.285156	0.466331	0.57061	0.028266	0.285163	1.2012	0.57056	0.004815
0.285933	1.7366	0.571827	0.201026	0.286153	0.477657	0.572609	0.028786	0.286161	1.18408	0.572559	0.005501
0.286931	1.74476	0.573826	0.199128	0.287151	0.489118	0.574604	0.029937	0.287159	1.17122	0.574558	0.0054
0.287929	1.75144	0.575821	0.196448	0.288149	0.500562	0.576603	0.031089	0.288157	1.15999	0.576557	0.005108
0.288927	1.75772	0.57782	0.193884	0.289147	0.512021	0.578602	0.032072	0.289154	1.14955	0.578552	0.004034
0.289925	1.76399	0.579819	0.191938	0.290145	0.523476	0.580601	0.032876	0.290152	1.13922	0.580551	0.002781
0.290922	1.77028	0.581818	0.190469	0.291142	0.53495	0.582596	0.033653	0.29115	1.12893	0.58255	0.001854
0.29192	1.77657	0.583813	0.189102	0.29214	0.546385	0.584595	0.034335	0.292148	1.11866	0.584549	0.000952
0.292918	1.78234	0.585812	0.18746	0.293138	0.55845	0.586594	0.034161	0.293146	1.10837	0.586544	0.000668
0.293916	1.78564	0.587811	0.185709	0.294136	0.570833	0.588593	0.033178	0.294143	1.09949	0.588543	0.001245
0.294914	1.78773	0.589809	0.183975	0.295134	0.583182	0.590588	0.032017	0.295141	1.0932	0.590542	0.002127
0.295911	1.78998	0.591808	0.182246	0.296132	0.595534	0.592587	0.030717	0.296139	1.08716	0.592541	0.002943
0.296909	1.79227	0.593803	0.180769	0.297129	0.607888	0.594585	0.029512	0.297137	1.08062	0.594536	0.002985
0.297907	1.79455	0.595802	0.18025	0.298127	0.620258	0.596584	0.028434	0.298135	1.07381	0.596535	0.002437
0.298905	1.79683	0.597801	0.180085	0.299125	0.631789	0.598579	0.027397	0.299133	1.067	0.598534	0.001884
0.299903	1.79912	0.5998	0.179955	0.300123	0.642096	0.600578	0.027268	0.30013	1.06019	0.600533	0.001688
0.300901	1.80236	0.601795	0.179134	0.301121	0.652136	0.602577	0.02803	0.301128	1.05352	0.602528	0.002232
0.301898	1.80581	0.603794	0.177291	0.302118	0.662769	0.604576	0.028988	0.302126	1.0483	0.604527	0.003138
0.302896	1.80793	0.605793	0.175094	0.303116	0.673891	0.606571	0.030184	0.303124	1.04387	0.606525	0.003883
0.303894	1.80937	0.607792	0.173193	0.304114	0.685073	0.60857	0.032017	0.304122	1.03925	0.608524	0.004163
0.304892	1.81082	0.609787	0.171547	0.305112	0.696263	0.610569	0.034199	0.30512	1.03454	0.610523	0.004109
0.30589	1.81227	0.611786	0.169926	0.30611	0.70664	0.612568	0.03641	0.306117	1.02983	0.612518	0.003995
0.306887	1.81372	0.613785	0.168296	0.307108	0.715388	0.614567	0.038215	0.307115	1.02513	0.614517	0.003989
0.307885	1.81463	0.615784	0.166035	0.308105	0.723831	0.616562	0.038397	0.308113	1.02042	0.616516	0.003818
0.308883	1.81489	0.617779	0.163525	0.309103	0.732524	0.618561	0.037765	0.309111	1.01645	0.618515	0.00344
0.309881	1.81431	0.619778	0.161083	0.310101	0.741219	0.62056	0.037018	0.310109	1.0133	0.62051	0.003032
0.310879	1.8134	0.621777	0.159134	0.311099	0.749926	0.622559	0.035459	0.311106	1.01082	0.622509	0.003711
0.311877	1.81248	0.623775	0.158659	0.312097	0.758627	0.624554	0.033947	0.312104	1.00862	0.624508	0.005107
0.312874	1.81156	0.625771	0.158681	0.313094	0.767147	0.626553	0.032689	0.313102	1.00641	0.626507	0.006548
0.313872	1.81065	0.627769	0.158595	0.314092	0.774008	0.628551	0.031494	0.3141	1.0042	0.628502	0.00786
0.31487	1.80966	0.629768	0.158213	0.31509	0.779756	0.63055	0.029608	0.315098	1.00199	0.630501	0.00873
0.315868	1.80839	0.631767	0.157682	0.316088	0.78541	0.632545	0.027222	0.316096	0.999924	0.6325	0.009366
0.316866	1.80624	0.633762	0.157169	0.317086	0.791047	0.634544	0.024668	0.317093	0.998249	0.634499	0.010052
0.317864	1.80327	0.635761	0.156662	0.318084	0.796695	0.636543	0.022593	0.318091	0.997878	0.636494	0.010206
0.318861	1.79983	0.63776	0.156002	0.319081	0.802344	0.638542	0.021761	0.319089	0.998443	0.638493	0.009633
0.319859	1.79616	0.639759	0.155271	0.320079	0.807987	0.640537	0.021566	0.320087	0.999168	0.640491	0.008868
0.320857	1.79247	0.641754	0.154545	0.321077	0.812342	0.642536	0.021358	0.321085	0.999891	0.64249	0.00812
0.321855	1.78878	0.643753	0.15355	0.322075	0.815242	0.644535	0.020864	0.322082	1.00062	0.644485	0.008056
0.322853	1.7841	0.645752	0.151729	0.323073	0.81751	0.646534	0.020073	0.32308	1.00134	0.646484	0.00871
0.32385	1.778	0.647751	0.149693	0.32407	0.819648	0.648529	0.019224	0.324078	1.00296	0.648483	0.009465
0.324848	1.77117	0.649746	0.147814	0.325068	0.821777	0.650528	0.018184	0.325076	1.00455	0.650482	0.010103
0.325846	1.76368	0.651745	0.146637	0.326066	0.823907	0.652527	0.017604	0.326074	1.00505	0.652477	0.009833
0.326844	1.75618	0.653744	0.145891	0.327064	0.826043	0.654526	0.017767	0.327072	1.00513	0.654476	0.008588
0.327842	1.74871	0.655743	0.145025	0.328062	0.828035	0.656521	0.018148	0.328069	1.0052	0.656475	0.007102
0.32884	1.74122	0.657738	0.144112	0.32906	0.829612	0.65852	0.018311	0.329067	1.00528	0.658474	0.00572
0.329837	1.73358	0.659737	0.143332	0.330057	0.830531	0.660519	0.017345	0.330065	1.00535	0.660469	0.004899
0.330835	1.72568	0.661736	0.142798	0.331055	0.831193	0.662518	0.015699	0.331063	1.00588	0.662468	0.004502
0.331833	1.71738	0.663734	0.142368	0.332053	0.831854	0.664516	0.01419	0.332061	1.00697	0.664467	0.004141
0.332831	1.70842	0.66573	0.141873	0.333051	0.832514	0.666512	0.014114	0.333058	1.00845	0.666466	0.004
0.333829	1.6991	0.667728	0.140963	0.334049	0.833177	0.66851	0.015078	0.334056	1.01005	0.668465	0.003955
0.334826	1.68975	0.669727	0.139685	0.335046	0.833729	0.670509	0.016129	0.335054	1.01164	0.67046	0.003858
0.335824	1.68039	0.671726	0.13833	0.336044	0.833772	0.672508	0.016888	0.336052	1.01324	0.672459	0.003775
0.336822	1.67118	0.673725	0.137245	0.337042	0.83295	0.674503	0.016557	0.33705	1.01484	0.674458	0.003973
0.33782	1.66256	0.67572	0.136616	0.33804	0.831807	0.676502	0.015536	0.338048	1.01637	0.676456	0.004467
0.338818	1.65439	0.677719	0.13617	0.339038	0.830659	0.678501	0.014442	0.339045	1.0173	0.678452	0.00506
0.339816	1.64582	0.679718	0.135727	0.340036	0.829512	0.6805	0.014141	0.340043	1.01823	0.68045	0.005624
0.340813	1.63685	0.681717	0.135038	0.341033	0.828368	0.682495	0.014672	0.341041	1.01936	0.682449	0.006001
0.341811	1.62786	0.683712	0.134083	0.342031	0.827224	0.684494	0.015408	0.342039	1.02051	0.684448	0.006242
0.342809	1.61882	0.685711	0.133057	0.343029	0.825577	0.686493	0.01607	0.343037	1.02167	0.686443	0.006478
0.343807	1.60983	0.68771	0.132025	0.344027	0.823187	0.688492	0.016646	0.344034	1.02282	0.688442	0.006656
0.344805	1.60078	0.689709	0.131002	0.345025	0.820401	0.690487	0.017613	0.345032	1.02398	0.690441	0.006884
0.345803	1.5915	0.691704	0.130017	0.346022	0.817531	0.692486	0.018981	0.34603	1.02531	0.69244	0.007226
0.3468	1.5819	0.693703	0.12905	0.34702	0.814661	0.694485	0.020398	0.347028	1.02689	0.694435	0.007548
0.347798	1.572	0.695702	0.127975	0.348018	0.811792	0.696484	0.021538	0.348026	1.02856	0.696434	0.007829
0.348796	1.56205	0.697701	0.127051	0.349016	0.808925	0.698479	0.022296	0.349023	1.03021	0.698433	0.008116
0.349794	1.55206	0.699696	0.126326	0.350014	0.805961	0.700478	0.022968	0.350021	1.03194	0.700432	0.008432
0.350792	1.54206	0.701694	0.125669	0.351012	0.80269	0.702477	0.022786	0.351019	1.03375	0.702427	0.009081
0.351789	1.53245	0.703693	0.125544	0.352009	0.799031	0.704475	0.021524	0.352017	1.03559	0.704426	0.010244
0.352787	1.52408	0.705692	0.125408	0.353007	0.795391	0.70647	0.019962	0.353015	1.03749	0.706425	0.011589
0.353785	1.5164	0.707687	0.124959	0.354005	0.791979	0.708469	0.018494	0.354013	1.03957	0.708424	0.012928
0.354783	1.50765	0.709686	0.124466	0.355003	0.788496	0.710468	0.017756	0.35501	1.04179	0.710419	0.013754
0.355781	1.49802	0.711685	0.123707	0.356001	0.78479	0.712467	0.01725	0.356008	1.04405	0.712418	0.013712
0.356779	1.48839	0.713684	0.122606	0.356998	0.780935	0.714462	0.016519	0.357006	1.04632	0.714417	0.013302
0.357776	1.47879	0.715679	0.121384	0.357996	0.776667	0.716461	0.015683	0.358004	1.04858	0.716415	0.012929
0.358774	1.46919	0.717678	0.120318	0.358994	0.771428	0.71846	0.015439	0.359002	1.05084	0.71841	0.01285
0.359772	1.46005	0.719677	0.120279	0.359992	0.765525	0.720459	0.015974	0.36	1.05306	0.720409	0.013112
0.36077	1.45138	0.721676	0.121197	0.36099	0.759628	0.722458	0.01671	0.360997	1.05487	0.722408	0.013476
0.361768	1.44241	0.723671	0.122316	0.361988	0.753735	0.724453	0.017814	0.361995	1.05613	0.724407	0.013643
0.362765	1.43306	0.72567	0.123347	0.362985	0.747853	0.726452	0.018729	0.362993	1.05716	0.726406	0.01367
0.363763	1.42362	0.727669	0.123051	0.363983	0.741964	0.728451	0.019308	0.363991	1.05814	0.728401	0.013748
0.364761	1.4142	0.729668	0.121837	0.364981	0.736174	0.73045	0.019871	0.364989	1.05912	0.7304	0.013849
0.365759	1.40479	0.731663	0.120666	0.365979	0.730442	0.732445	0.019832	0.365986	1.0601	0.732399	0.013859
0.366757	1.39611	0.733662	0.119893	0.366977	0.724628	0.734444	0.018756	0.366984	1.06108	0.734398	0.012845
0.367755	1.38855	0.735661	0.120019	0.367974	0.7188	0.736443	0.017256	0.367982	1.06114	0.736393	0.010758
0.368752	1.38145	0.737659	0.120589	0.368972	0.712967	0.738441	0.015306	0.36898	1.05988	0.738392	0.008613
0.36975	1.37455	0.739655	0.121133	0.36997	0.707147	0.740437	0.013885	0.369978	1.05785	0.740391	0.006467
0.370748	1.3681	0.741653	0.121814	0.370968	0.701313	0.742435	0.013553	0.370975	1.05548	0.74239	0.004569
0.371746	1.36174	0.743652	0.12272	0.371966	0.695749	0.744434	0.013693	0.371973	1.05312	0.744385	0.002881
0.372744	1.35491	0.745651	0.123707	0.372963	0.690226	0.746433	0.014208	0.372971	1.05076	0.746384	0.001142
0.373742	1.34792	0.747646	0.124402	0.373961	0.683807	0.748428	0.014901	0.373969	1.0484	0.748383	-0.000498
0.374739	1.34139	0.749645	0.123727	0.374959	0.67673	0.750427	0.015409	0.374967	1.04648	0.750381	-0.001941
0.375737	1.33561	0.751644	0.122254	0.375957	0.66964	0.752426	0.015931	0.375965	1.04558	0.752377	-0.003346
0.376735	1.32923	0.753643	0.1208	0.376955	0.662588	0.754425	0.016663	0.376962	1.0454	0.754375	-0.00464
0.377733	1.32186	0.755642	0.119849	0.377953	0.655516	0.75642	0.017865	0.37796	1.04533	0.756374	-0.005451
0.378731	1.31449	0.757637	0.118983	0.37895	0.648599	0.758419	0.019338	0.378958	1.04527	0.758373	-0.005882
0.379728	1.30712	0.759636	0.117935	0.379948	0.642251	0.760418	0.02103	0.379956	1.0452	0.760368	-0.006193
0.380726	1.29973	0.761635	0.116978	0.380946	0.636442	0.762417	0.023232	0.380954	1.04513	0.762367	-0.006253
0.381724	1.29259	0.763634	0.116604	0.381944	0.630763	0.764412	0.025729	0.381952	1.04505	0.764366	-0.006527
0.382722	1.28612	0.765629	0.116912	0.382942	0.625082	0.766411	0.028251	0.382949	1.04476	0.766365	-0.007137
0.38372	1.27998	0.767628	0.117432	0.383939	0.619444	0.76841	0.030013	0.383947	1.04389	0.76836	-0.007887
0.384718	1.27355	0.769627	0.117204	0.384937	0.613801	0.770409	0.029308	0.384945	1.0425	0.770359	-0.008355
0.385715	1.267	0.771626	0.116065	0.385935	0.60815	0.772408	0.026946	0.385943	1.04097	0.772358	-0.008257
0.386713	1.26046	0.773621	0.11471	0.386933	0.603011	0.774403	0.024573	0.386941	1.03943	0.774357	-0.007997
0.387711	1.25393	0.77562	0.113355	0.387931	0.597505	0.776402	0.022972	0.387938	1.03791	0.776352	-0.007978
0.388709	1.24741	0.777618	0.113199	0.388929	0.591085	0.7784	0.023059	0.388936	1.03637	0.778351	-0.009137
0.389707	1.24123	0.779617	0.114106	0.389926	0.584512	0.780399	0.024036	0.389934	1.03462	0.78035	-0.011135
0.390704	1.23553	0.781612	0.115051	0.390924	0.577957	0.782394	0.025488	0.390932	1.03248	0.782349	-0.012884
0.391702	1.22967	0.783611	0.115744	0.391922	0.571394	0.784393	0.027427	0.39193	1.02994	0.784348	-0.013084
0.3927	1.22367	0.78561	0.115467	0.39292	0.56485	0.786392	0.028964	0.392927	1.02721	0.786343	-0.011123
0.393698	1.21766	0.787609	0.114497	0.393918	0.558596	0.788391	0.030121	0.393925	1.0245	0.788342	-0.008274
0.394696	1.21166	0.789604	0.113458	0.394915	0.552684	0.790386	0.029959	0.394923	1.02178	0.79034	-0.0056
0.395694	1.20565	0.791603	0.112244	0.395913	0.546802	0.792385	0.02792	0.395921	1.01906	0.792339	-0.003445
0.396691	1.19981	0.793602	0.110544	0.396911	0.540889	0.794384	0.02507	0.396919	1.01627	0.794334	-0.001706
0.397689	1.19431	0.795601	0.108562	0.397909	0.534961	0.796383	0.022026	0.397917	1.0133	0.796333	-1.5e-05
0.398687	1.18855	0.797596	0.106573	0.398907	0.52902	0.798378	0.019279	0.398914	1.01015	0.798332	0.001504
0.399685	1.18227	0.799595	0.105669	0.399905	0.523098	0.800377	0.017182	0.399912	1.0069	0.800331	0.002942
0.400683	1.17601	0.801594	0.105731	0.400902	0.517323	0.802376	0.0154	0.40091	1.00375	0.802326	0.004529
0.40168	1.16973	0.803593	0.105918	0.4019	0.511889	0.804375	0.013504	0.401908	1.00079	0.804325	0.006084
0.402678	1.16343	0.805588	0.106184	0.402898	0.506227	0.80637	0.01119	0.402906	0.997849	0.806324	0.007156
0.403676	1.15732	0.807587	0.106723	0.403896	0.500313	0.808369	0.008529	0.403904	0.994709	0.808323	0.007426
0.404674	1.15215	0.809586	0.107409	0.404894	0.494382	0.810368	0.005841	0.404901	0.991439	0.810318	0.007363
0.405672	1.1481	0.811584	0.108126	0.405891	0.488519	0.812366	0.003114	0.405899	0.988174	0.812317	0.007514
0.40667	1.14417	0.81358	0.10855	0.406889	0.48303	0.814362	0.001745	0.406897	0.985013	0.814316	0.008202
0.407667	1.14025	0.815578	0.108531	0.407887	0.47767	0.81636	0.001976	0.407895	0.981887	0.816315	0.009186
0.408665	1.13635	0.817577	0.108433	0.408885	0.47248	0.818359	0.002367	0.408893	0.978743	0.81831	0.010143
0.409663	1.13245	0.819576	0.108363	0.409883	0.467727	0.820358	0.003886	0.40989	0.975599	0.820309	0.010601
0.410661	1.12853	0.821571	0.108304	0.410881	0.462706	0.822353	0.005605	0.410888	0.972472	0.822308	0.009838
0.411659	1.12487	0.82357	0.108292	0.411878	0.457513	0.824352	0.006401	0.411886	0.969482	0.824306	0.00826
0.412657	1.12138	0.825569	0.108317	0.412876	0.452322	0.826351	0.007022	0.412884	0.966691	0.826302	0.006684
0.413654	1.11732	0.827568	0.108321	0.413874	0.447134	0.82835	0.006649	0.413882	0.963783	0.8283	0.006104
0.414652	1.11287	0.829567	0.108082	0.414872	0.441943	0.830349	0.005628	0.41488	0.960728	0.830299	0.006572
0.41565	1.10842	0.831562	0.107466	0.41587	0.436805	0.832344	0.004727	0.415877	0.957672	0.832298	0.007178
0.416648	1.10397	0.833561	0.106688	0.416867	0.431694	0.834343	0.004281	0.416875	0.954612	0.834297	0.007276
0.417646	1.09952	0.83556	0.106063	0.417865	0.426166	0.836342	0.004571	0.417873	0.951543	0.836292	0.006222
0.418643	1.09506	0.837559	0.105285	0.418863	0.420138	0.838341	0.005125	0.418871	0.948668	0.838291	0.004475
0.419641	1.09059	0.839554	0.104126	0.419861	0.414098	0.840336	0.005657	0.419869	0.946329	0.84029	0.002639
0.420639	1.08637	0.841553	0.102854	0.420859	0.408055	0.842335	0.006654	0.420866	0.943882	0.842289	0.000906
0.421637	1.0824	0.843552	0.101796	0.421857	0.402017	0.844334	0.00825	0.421864	0.940664	0.844284	-0.000517
0.422635	1.07845	0.845551	0.100811	0.422854	0.396327	0.846333	0.009937	0.422862	0.93745	0.846283	-0.001714
0.423633	1.07471	0.847546	0.099736	0.423852	0.39168	0.848328	0.01156	0.42386	0.93423	0.848282	-0.002878
0.42463	1.07115	0.849545	0.098622	0.42485	0.387747	0.850327	0.012412	0.424858	0.931008	0.850281	-0.004183
0.425628	1.06747	0.851543	0.097308	0.425848	0.383683	0.852325	0.011729	0.425855	0.927787	0.852276	-0.005599
0.426626	1.06398	0.853542	0.095762	0.426846	0.379594	0.854324	0.010378	0.426853	0.92446	0.854275	-0.006914
0.427624	1.06138	0.855537	0.094142	0.427843	0.375508	0.856319	0.009056	0.427851	0.921275	0.856274	-0.008142
0.428622	1.05763	0.857536	0.092481	0.428841	0.37142	0.858318	0.008255	0.428849	0.918645	0.858273	-0.009045
0.429619	1.05376	0.859535	0.091712	0.429839	0.367312	0.860317	0.008131	0.429847	0.916195	0.860268	-0.009781
0.430617	1.0499	0.861534	0.092027	0.430837	0.363049	0.862316	0.008106	0.430845	0.913738	0.862267	-0.010649
0.431615	1.04602	0.863529	0.092636	0.431835	0.358474	0.864311	0.006797	0.431842	0.911278	0.864265	-0.011495
0.432613	1.04216	0.865528	0.093132	0.432833	0.353688	0.86631	0.003993	0.43284	0.908824	0.866264	-0.012205
0.433611	1.03837	0.867527	0.093009	0.43383	0.348801	0.868309	0.001208	0.433838	0.906686	0.868259	-0.012729
0.434609	1.03492	0.869526	0.09233	0.434828	0.343904	0.870308	-0.001262	0.434836	0.904863	0.870258	-0.013188
0.435606	1.03169	0.871521	0.091647	0.435826	0.339016	0.872303	-0.002541	0.435834	0.902469	0.872257	-0.013156
0.436604	1.02853	0.87352	0.090836	0.436824	0.334141	0.874302	-0.002983	0.436832	0.89954	0.874256	-0.012141
0.437602	1.02536	0.875519	0.089768	0.437822	0.329874	0.876301	-0.00353	0.437829	0.896594	0.876251	-0.010641
0.4386	1.02221	0.877518	0.088561	0.438819	0.326647	0.8783	-0.004257	0.438827	0.893669	0.87825	-0.009153
0.439598	1.01907	0.879513	0.087517	0.439817	0.323672	0.880299	-0.005176	0.439825	0.890742	0.880249	-0.007782
0.440596	1.01593	0.881512	0.086414	0.440815	0.320731	0.882294	-0.00609	0.440823	0.887926	0.882248	-0.006345
0.441593	1.01298	0.883511	0.084944	0.441813	0.317805	0.884293	-0.006992	0.441821	0.885451	0.884243	-0.004741
0.442591	1.01027	0.885509	0.083339	0.442811	0.314876	0.886292	-0.007718	0.442818	0.883451	0.886242	-0.003136
0.443589	1.00773	0.887505	0.082152	0.443809	0.311941	0.88829	-0.0081	0.443816	0.881812	0.888241	-0.001956
0.444587	1.0052	0.889503	0.082084	0.444806	0.309038	0.890285	-0.008316	0.444814	0.880242	0.89024	-0.001528
0.445585	1.00266	0.891502	0.082723	0.445804	0.306218	0.892284	-0.008566	0.445812	0.878669	0.892239	-0.001451
0.446582	1.00013	0.893501	0.083374	0.446802	0.303271	0.894283	-0.008989	0.44681	0.877104	0.894234	-0.001465
0.44758	0.99762	0.895496	0.084034	0.4478	0.300056	0.896282	-0.009547	0.447807	0.875548	0.896233	-0.001442
0.448578	0.995386	0.897495	0.084552	0.448798	0.296782	0.898277	-0.010097	0.448805	0.874083	0.898232	-0.001076
0.449576	0.993651	0.899494	0.084934	0.449795	0.293518	0.900276	-0.010085	0.449803	0.87259	0.90023	-0.000656
0.450574	0.991508	0.901493	0.085364	0.450793	0.290253	0.902275	-0.009316	0.450801	0.870805	0.902225	-0.000322
0.451572	0.989324	0.903488	0.085964	0.451791	0.28699	0.904274	-0.008343	0.451799	0.868863	0.904224	-0.000116
0.452569	0.987126	0.905487	0.086699	0.452789	0.284021	0.906269	-0.007422	0.452797	0.866919	0.906223	6.1e-05
0.453567	0.984936	0.907486	0.087447	0.453787	0.281443	0.908268	-0.006783	0.453794	0.864987	0.908222	0.000301
0.454565	0.982753	0.909485	0.087295	0.454785	0.278988	0.910267	-0.00597	0.454792	0.863158	0.910217	0.000692
0.455563	0.980515	0.911484	0.085857	0.455782	0.276615	0.912266	-0.004418	0.45579	0.861368	0.912216	0.001123
0.456561	0.978219	0.913479	0.083992	0.45678	0.274242	0.914261	-0.002908	0.456788	0.859407	0.914215	0.001487
0.457558	0.976167	0.915478	0.082242	0.457778	0.271869	0.91626	-0.001513	0.457786	0.857264	0.916214	0.001776
0.458556	0.974257	0.917477	0.080862	0.458776	0.269499	0.918259	-0.000114	0.458784	0.855051	0.918209	0.002008
0.459554	0.972341	0.919476	0.079656	0.459774	0.267336	0.920258	0.001395	0.459781	0.852838	0.920208	0.00234
0.460552	0.970431	0.921471	0.078252	0.460771	0.265511	0.922253	0.003007	0.460779	0.850622	0.922207	0.002718
0.46155	0.968521	0.92347	0.076925	0.461769	0.263686	0.924252	0.004604	0.461777	0.848406	0.924206	0.002799
0.462548	0.9668	0.925468	0.076298	0.462767	0.261341	0.92625	0.005961	0.462775	0.846237	0.926201	0.002295
0.463545	0.965643	0.927467	0.07658	0.463765	0.258969	0.928249	0.007248	0.463773	0.84424	0.9282	0.001546
0.464543	0.964408	0.929462	0.077058	0.464763	0.256595	0.930244	0.008456	0.46477	0.842344	0.930199	0.000749
0.465541	0.962318	0.931461	0.077876	0.46576	0.254227	0.932243	0.009845	0.465768	0.840245	0.932198	-0.00035
0.466539	0.960244	0.93346	0.078721	0.466758	0.251908	0.934242	0.011543	0.466766	0.838095	0.934193	-0.001895
0.467537	0.958171	0.935459	0.079124	0.467756	0.249952	0.936241	0.013191	0.467764	0.835943	0.936192	-0.003625
0.468534	0.956094	0.937454	0.079466	0.468754	0.248569	0.93824	0.014476	0.468762	0.83379	0.93819	-0.004984
0.469532	0.953982	0.939453	0.079381	0.469752	0.246992	0.940235	0.015143	0.469759	0.831639	0.940189	-0.005696
0.47053	0.951649	0.941452	0.079355	0.47075	0.245272	0.942234	0.01552	0.470757	0.829844	0.942184	-0.006201
0.471528	0.949004	0.943451	0.079838	0.471747	0.243555	0.944233	0.015903	0.471755	0.829021	0.944183	-0.006749
0.472526	0.946427	0.945446	0.080425	0.472745	0.241844	0.946232	0.016603	0.472753	0.828375	0.946182	-0.007488
0.473524	0.943888	0.947445	0.081509	0.473743	0.24013	0.948227	0.017729	0.473751	0.827901	0.948181	-0.008284
0.474521	0.941346	0.949444	0.083141	0.474741	0.238477	0.950226	0.018964	0.474749	0.827426	0.95018	-0.008532
0.475519	0.938795	0.951443	0.084918	0.475739	0.236956	0.952225	0.020475	0.475746	0.826952	0.952175	-0.008776
0.476517	0.936314	0.953438	0.086658	0.476736	0.23529	0.954224	0.021944	0.476744	0.826477	0.954174	-0.008928
0.477515	0.934268	0.955437	0.087398	0.477734	0.233372	0.956219	0.022973	0.477742	0.82579	0.956173	-0.008816
0.478513	0.933233	0.957436	0.087075	0.478732	0.231454	0.958218	0.023876	0.47874	0.824485	0.958172	-0.008516
0.479511	0.932041	0.959435	0.086704	0.47973	0.229532	0.960217	0.02398	0.479738	0.82267	0.960167	-0.008182
0.480508	0.930439	0.96143	0.086303	0.480728	0.227613	0.962215	0.023238	0.480735	0.820286	0.962166	-0.00805
0.481506	0.928841	0.963428	0.085517	0.481726	0.225763	0.964211	0.022527	0.481733	0.817902	0.964165	-0.008491
0.482504	0.927247	0.965427	0.084386	0.482723	0.224132	0.966209	0.021735	0.482731	0.815513	0.966164	-0.009153
0.483502	0.925647	0.967426	0.083382	0.483721	0.222573	0.968208	0.020796	0.483729	0.813126	0.968159	-0.009882
0.4845	0.924037	0.969421	0.083074	0.484719	0.220854	0.970207	0.019853	0.484727	0.810939	0.970158	-0.010362
0.485497	0.922328	0.97142	0.083594	0.485717	0.219108	0.972202	0.018961	0.485725	0.809465	0.972157	-0.010262
0.486495	0.920615	0.973419	0.084473	0.486715	0.217354	0.974201	0.018289	0.486722	0.808681	0.974155	-0.010154
0.487493	0.919567	0.975418	0.084909	0.487712	0.215602	0.9762	0.01759	0.48772	0.808025	0.976151	-0.00998
0.488491	0.918517	0.977413	0.08437	0.48871	0.21385	0.978199	0.016424	0.488718	0.80746	0.978149	-0.009878
0.489489	0.917472	0.979412	0.083331	0.489708	0.212066	0.980194	0.015204	0.489716	0.806895	0.980148	-0.010009
0.490487	0.916421	0.981411	0.082284	0.490706	0.210241	0.982193	0.013857	0.490714	0.806328	0.982147	-0.010052
0.491484	0.915367	0.98341	0.08167	0.491704	0.208471	0.984192	0.012787	0.491711	0.805762	0.984142	-0.009698
0.492482	0.914241	0.985405	0.081428	0.492702	0.206741	0.986191	0.012232	0.492709	0.80502	0.986141	-0.008905
0.49348	0.912901	0.987404	0.080946	0.493699	0.205015	0.988186	0.011841	0.493707	0.803852	0.98814	-0.008045
0.494478	0.911487	0.989403	0.080283	0.494697	0.203275	0.990185	0.011653	0.494705	0.802481	0.990139	-0.007081
0.495476	0.910042	0.991402	0.079029	0.495695	0.201547	0.992184	0.011324	0.495703	0.800959	0.992134	-0.005639
0.496474	0.9086	0.993401	0.077364	0.496693	0.199938	0.994183	0.010825	0.496701	0.799434	0.994133	-0.003727
0.497471	0.907151	0.995396	0.075761	0.497691	0.198638	0.996181	0.010044	0.497698	0.797911	0.996132	-0.001911
0.498469	0.9057	0.997395	0.073923	0.498688	0.197201	0.998177	0.008722	0.498696	0.796383	0.998131	-0.000717
0.499467	0.904328	0.999393	0.071793	0.499686	0.195327	1.00018	0.007159	0.499694	0.794956	1.00013	-0.000976
0.500465	0.903432	1.00139	0.069669	0.500684	0.19346	1.00217	0.005644	0.500692	0.793823	1.00212	-0.002167
0.501463	0.902733	1.00339	0.067556	0.501682	0.191594	1.00417	0.004549	0.50169	0.792728	1.00412	-0.003424
0.50246	0.902385	1.00539	0.06647	0.50268	0.189722	1.00617	0.003722	0.502687	0.791312	1.00612	-0.004696
0.503458	0.902039	1.00738	0.067078	0.503678	0.187815	1.00817	0.002685	0.503685	0.789828	1.00812	-0.005626
0.504456	0.90169	1.00938	0.068234	0.504675	0.185808	1.01017	0.001568	0.504683	0.788343	1.01012	-0.006327
0.505454	0.901343	1.01138	0.069525	0.505673	0.183707	1.01216	0.000773	0.505681	0.786855	1.01212	-0.006751
0.506452	0.900953	1.01338	0.071043	0.506671	0.181649	1.01416	0.00077	0.506679	0.785371	1.01411	-0.006549
0.50745	0.900291	1.01538	0.072415	0.507669	0.179607	1.01616	0.001106	0.507677	0.783963	1.01611	-0.006178
0.508447	0.899374	1.01738	0.073548	0.508667	0.177563	1.01816	0.001395	0.508674	0.78275	1.01811	-0.005827
0.509445	0.897893	1.01937	0.074267	0.509664	0.175516	1.02016	0.001176	0.509672	0.781756	1.02011	-0.005787
0.510443	0.896282	1.02137	0.07378	0.510662	0.173471	1.02215	0.000245	0.51067	0.780869	1.02211	-0.006099
0.511441	0.894665	1.02337	0.072331	0.51166	0.171615	1.02415	-0.000687	0.511668	0.779964	1.02411	-0.006128
0.512439	0.89305	1.02537	0.070646	0.512658	0.170148	1.02615	-0.001336	0.512666	0.779062	1.0261	-0.006063
0.513436	0.891486	1.02736	0.069114	0.513656	0.168848	1.02815	-0.001638	0.513664	0.778158	1.0281	-0.006026
0.514434	0.890346	1.02936	0.068507	0.514654	0.167718	1.03014	-0.002106	0.514661	0.777291	1.0301	-0.006496
0.515432	0.890196	1.03136	0.068858	0.515651	0.166495	1.03214	-0.00273	0.515659	0.776657	1.0321	-0.007274
0.51643	0.889968	1.03336	0.069264	0.516649	0.165225	1.03414	-0.003916	0.516657	0.776085	1.03409	-0.008179
0.517428	0.889673	1.03536	0.069823	0.517647	0.163959	1.03614	-0.005576	0.517655	0.775517	1.03609	-0.009022
0.518426	0.88938	1.03735	0.070352	0.518645	0.162714	1.03814	-0.0072	0.518653	0.774951	1.03809	-0.009396
0.519423	0.889086	1.03935	0.070668	0.519643	0.161661	1.04013	-0.0086	0.51965	0.774386	1.04009	-0.009743
0.520421	0.888793	1.04135	0.070922	0.52064	0.160637	1.04213	-0.00941	0.520648	0.773819	1.04208	-0.010216
0.521419	0.888488	1.04335	0.070729	0.521638	0.158799	1.04413	-0.009857	0.521646	0.77323	1.04408	-0.010435
0.522417	0.888136	1.04534	0.069918	0.522636	0.156767	1.04613	-0.010305	0.522644	0.772465	1.04608	-0.009957
0.523415	0.887949	1.04734	0.068956	0.523634	0.154734	1.04813	-0.010626	0.523642	0.771423	1.04808	-0.009193
0.524412	0.888392	1.04934	0.067873	0.524632	0.152697	1.05012	-0.010721	0.524639	0.769884	1.05008	-0.007847
0.52541	0.888834	1.05134	0.066433	0.52563	0.150675	1.05212	-0.010744	0.525637	0.76822	1.05207	-0.0064
0.526408	0.889276	1.05334	0.064737	0.526627	0.148782	1.05412	-0.010669	0.526635	0.766567	1.05407	-0.005331
0.527406	0.889717	1.05534	0.062915	0.527625	0.147155	1.05612	-0.009936	0.527633	0.764918	1.05607	-0.004454
0.528404	0.890193	1.05733	0.060744	0.528623	0.14529	1.05812	-0.008308	0.528631	0.763284	1.05807	-0.004327
0.529402	0.890887	1.05933	0.058688	0.529621	0.143148	1.06012	-0.006446	0.529629	0.761856	1.06007	-0.004926
0.530399	0.891869	1.06133	0.057057	0.530619	0.141015	1.06211	-0.004902	0.530626	0.761133	1.06207	-0.005578
0.531397	0.892727	1.06333	0.055674	0.531616	0.138874	1.06411	-0.004109	0.531624	0.760674	1.06406	-0.006139
0.532395	0.893628	1.06533	0.054749	0.532614	0.136731	1.06611	-0.003667	0.532622	0.760432	1.06606	-0.006156
0.533393	0.894574	1.06732	0.053992	0.533612	0.134623	1.06811	-0.003224	0.53362	0.760189	1.06806	-0.005421
0.534391	0.895517	1.06932	0.053213	0.53461	0.132693	1.07011	-0.002574	0.534618	0.759946	1.07006	-0.004761
0.535388	0.896464	1.07132	0.052872	0.535608	0.130805	1.0721	-0.0019	0.535615	0.759703	1.07206	-0.004574
0.536386	0.897408	1.07332	0.052684	0.536605	0.128976	1.0741	-0.001917	0.536613	0.759435	1.07405	-0.005246
0.537384	0.897629	1.07532	0.052109	0.537603	0.127151	1.0761	-0.001872	0.537611	0.759037	1.07605	-0.006345
0.538382	0.89756	1.07731	0.051517	0.538601	0.125313	1.0781	-0.001356	0.538609	0.75849	1.07805	-0.007141
0.53938	0.897079	1.07931	0.050505	0.539599	0.123487	1.08009	-7e-05	0.539607	0.757752	1.08005	-0.007057
0.540378	0.896588	1.08131	0.049134	0.540597	0.121648	1.08209	0.001453	0.540605	0.757009	1.08205	-0.006374
0.541375	0.896097	1.08331	0.048203	0.541595	0.119744	1.08409	0.002942	0.541602	0.756268	1.08404	-0.005616
0.542373	0.895606	1.0853	0.047359	0.542592	0.117856	1.08609	0.004062	0.5426	0.755524	1.08604	-0.00513
0.543371	0.895113	1.0873	0.046622	0.54359	0.116202	1.08808	0.004658	0.543598	0.754793	1.08804	-0.004798
0.544369	0.894708	1.0893	0.045772	0.544588	0.114687	1.09008	0.005255	0.544596	0.754154	1.09004	-0.003805
0.545367	0.894414	1.0913	0.044851	0.545586	0.113172	1.09208	0.005583	0.545594	0.753696	1.09203	-0.002949
0.546365	0.894822	1.0933	0.044229	0.546584	0.111661	1.09408	0.005133	0.546592	0.753226	1.09403	-0.00304
0.547362	0.895237	1.09529	0.044245	0.547582	0.110145	1.09608	0.004134	0.547589	0.752748	1.09603	-0.004788
0.54836	0.895654	1.09729	0.044501	0.548579	0.108758	1.09808	0.003108	0.548587	0.752272	1.09803	-0.007288
0.549358	0.896069	1.09929	0.044766	0.549577	0.10789	1.10007	0.002459	0.549585	0.751794	1.10003	-0.009465
0.550356	0.896486	1.10129	0.04545	0.550575	0.107093	1.10207	0.002699	0.550583	0.751316	1.10202	-0.010317
0.551354	0.896801	1.10329	0.047003	0.551573	0.106394	1.10407	0.003317	0.551581	0.750937	1.10402	-0.009687
0.552351	0.896708	1.10529	0.048933	0.552571	0.105694	1.10607	0.003603	0.552578	0.750928	1.10602	-0.008708
0.553349	0.89644	1.10729	0.050656	0.553568	0.104995	1.10807	0.00211	0.553576	0.751077	1.10802	-0.007533
0.554347	0.89613	1.10928	0.05168	0.554566	0.104296	1.11007	-0.00123	0.554574	0.75136	1.11002	-0.006091
0.555345	0.895819	1.11128	0.052122	0.555564	0.103584	1.11206	-0.004454	0.555572	0.751645	1.11201	-0.005162
0.556343	0.895507	1.11328	0.052544	0.556562	0.10283	1.11406	-0.007588	0.55657	0.751928	1.11401	-0.004289
0.557341	0.895196	1.11528	0.052918	0.55756	0.101961	1.11606	-0.010925	0.557567	0.752213	1.11601	-0.003757
0.558338	0.894892	1.11727	0.052691	0.558558	0.100741	1.11806	-0.014355	0.558565	0.752439	1.11801	-0.003563
0.559336	0.895202	1.11927	0.051714	0.559555	0.099518	1.12006	-0.017641	0.559563	0.75242	1.12001	-0.002951
0.560334	0.895571	1.12127	0.050792	0.560553	0.098295	1.12205	-0.020116	0.560561	0.752136	1.122	-0.002185
0.561332	0.895849	1.12327	0.050888	0.561551	0.097074	1.12405	-0.021472	0.561559	0.751594	1.124	-0.001055
0.56233	0.896126	1.12526	0.052681	0.562549	0.095836	1.12605	-0.022655	0.562557	0.751026	1.126	3e-06
0.563327	0.896403	1.12726	0.055057	0.563547	0.094498	1.12805	-0.024066	0.563554	0.750415	1.128	0.000913
0.564325	0.89668	1.12926	0.057118	0.564544	0.093128	1.13004	-0.025518	0.564552	0.74977	1.13	0.00174
0.565323	0.89696	1.13126	0.058255	0.565542	0.09215	1.13204	-0.026129	0.56555	0.749128	1.132	0.002576
0.566321	0.897321	1.13325	0.058255	0.56654	0.091348	1.13404	-0.026687	0.566548	0.748482	1.13399	0.00385
0.567319	0.897888	1.13525	0.05813	0.567538	0.090603	1.13604	-0.027049	0.567546	0.747825	1.13599	0.005108
0.568317	0.899297	1.13725	0.058273	0.568536	0.08983	1.13803	-0.027226	0.568543	0.747022	1.13799	0.005967
0.569314	0.900722	1.13925	0.059431	0.569533	0.088996	1.14003	-0.027745	0.569541	0.746014	1.13999	0.006035
0.570312	0.902139	1.14125	0.061523	0.570531	0.088175	1.14203	-0.028129	0.570539	0.745005	1.14198	0.006053
0.57131	0.903553	1.14325	0.063606	0.571529	0.088252	1.14403	-0.027916	0.571537	0.744001	1.14398	0.006329
0.572308	0.904971	1.14525	0.065422	0.572527	0.088217	1.14603	-0.027065	0.572535	0.742994	1.14598	0.007334
0.573306	0.906267	1.14724	0.066604	0.573525	0.087439	1.14803	-0.026184	0.573533	0.742008	1.14798	0.008694
0.574304	0.906815	1.14924	0.067481	0.574523	0.086661	1.15002	-0.025735	0.57453	0.741564	1.14997	0.009957
0.575301	0.906862	1.15124	0.068133	0.57552	0.085881	1.15202	-0.025778	0.575528	0.74127	1.15197	0.010761
0.576299	0.9067	1.15324	0.068292	0.576518	0.085106	1.15402	-0.025337	0.576526	0.741097	1.15397	0.01095
0.577297	0.906537	1.15524	0.068283	0.577516	0.084332	1.15602	-0.024806	0.577524	0.740925	1.15597	0.011623
0.578295	0.906375	1.15723	0.068297	0.578514	0.083784	1.15802	-0.023343	0.578522	0.740752	1.15797	0.012276
0.579293	0.906212	1.15923	0.068315	0.579512	0.083556	1.16002	-0.02057	0.57952	0.740579	1.15997	0.013053
0.58029	0.906054	1.16123	0.068077	0.580509	0.083361	1.16201	-0.018126	0.580517	0.740393	1.16196	0.013779
0.581288	0.905971	1.16323	0.0674	0.581507	0.083169	1.16401	-0.015679	0.581515	0.739946	1.16396	0.013851
0.582286	0.906011	1.16523	0.066813	0.582505	0.082979	1.16601	-0.013264	0.582513	0.739255	1.16596	0.013825
0.583284	0.906176	1.16722	0.066894	0.583503	0.082787	1.16801	-0.01082	0.583511	0.738673	1.16796	0.013432
0.584282	0.906327	1.16922	0.067837	0.584501	0.082596	1.17001	-0.008146	0.584509	0.738118	1.16996	0.012844
0.58528	0.906481	1.17122	0.068812	0.585499	0.082396	1.172	-0.005609	0.585506	0.737565	1.17196	0.012332
0.586277	0.906647	1.17322	0.069371	0.586496	0.08215	1.174	-0.003447	0.586504	0.73701	1.17395	0.011982
0.587275	0.906815	1.17521	0.068717	0.587494	0.082104	1.176	-0.001383	0.587502	0.736453	1.17595	0.012072
0.588273	0.907218	1.17721	0.067131	0.588492	0.082188	1.178	0.000704	0.5885	0.735916	1.17795	0.012127
0.589271	0.908014	1.17921	0.065464	0.58949	0.082272	1.17999	0.002314	0.589498	0.735594	1.17995	0.01216
0.590269	0.908837	1.18121	0.064315	0.590488	0.082356	1.18199	0.002894	0.590495	0.735166	1.18195	0.011912
0.591266	0.909654	1.18321	0.064497	0.591486	0.08244	1.18399	0.003598	0.591493	0.734635	1.18394	0.011079
0.592264	0.910472	1.1852	0.06578	0.592483	0.082507	1.18599	0.004373	0.592491	0.734104	1.18594	0.010198
0.593262	0.91129	1.1872	0.067011	0.593481	0.082321	1.18798	0.005348	0.593489	0.733573	1.18794	0.009336
0.59426	0.912107	1.1892	0.067566	0.594479	0.081905	1.18998	0.006285	0.594487	0.733044	1.18994	0.008729
0.595258	0.912855	1.1912	0.067025	0.595477	0.08107	1.19198	0.006914	0.595485	0.732514	1.19193	0.008715
0.596256	0.912982	1.1932	0.066315	0.596475	0.080237	1.19398	0.00752	0.596482	0.731997	1.19393	0.008857
0.597253	0.913212	1.19519	0.065788	0.597472	0.079409	1.19598	0.008051	0.59748	0.731525	1.19593	0.00917
0.598251	0.913519	1.19719	0.065492	0.59847	0.078576	1.19798	0.008519	0.598478	0.731236	1.19793	0.009912
0.599249	0.913833	1.19919	0.064727	0.599468	0.077737	1.19997	0.00898	0.599476	0.730945	1.19992	0.010724
0.600247	0.914148	1.20119	0.063733	0.600466	0.076842	1.20197	0.008986	0.600474	0.730655	1.20192	0.011495
0.601245	0.914463	1.20319	0.062622	0.601464	0.075852	1.20397	0.008033	0.601471	0.730365	1.20392	0.011655
0.602243	0.914778	1.20518	0.061095	0.602461	0.075104	1.20597	0.006917	0.602469	0.73007	1.20592	0.010524
0.60324	0.915245	1.20718	0.059209	0.603459	0.074423	1.20797	0.005863	0.603467	0.729718	1.20792	0.009035
0.604238	0.915986	1.20918	0.057385	0.604457	0.073736	1.20996	0.005047	0.604465	0.729163	1.20992	0.007752
0.605236	0.916973	1.21118	0.055996	0.605455	0.07305	1.21196	0.004392	0.605463	0.728206	1.21191	0.007003
0.606234	0.917993	1.21318	0.05534	0.606453	0.072363	1.21396	0.003626	0.606461	0.727078	1.21391	0.006573
0.607232	0.919009	1.21517	0.054893	0.607451	0.071721	1.21596	0.002831	0.607458	0.725958	1.21591	0.006055
0.608229	0.92002	1.21717	0.054428	0.608448	0.071478	1.21796	0.001828	0.608456	0.724832	1.21791	0.005471
0.609227	0.921036	1.21917	0.053937	0.609446	0.071133	1.21995	0.000543	0.609454	0.723709	1.21991	0.00465
0.610225	0.922141	1.22117	0.053469	0.610444	0.07065	1.22195	-0.000784	0.610452	0.722625	1.22191	0.003792
0.611223	0.923325	1.22316	0.053016	0.611442	0.070168	1.22395	-0.002173	0.61145	0.721882	1.2239	0.002938
0.612221	0.924508	1.22516	0.052703	0.61244	0.069686	1.22595	-0.003373	0.612448	0.721376	1.2259	0.00219
0.613219	0.925688	1.22716	0.052661	0.613437	0.069204	1.22795	-0.004133	0.613445	0.721069	1.2279	0.001736
0.614216	0.926875	1.22916	0.052656	0.614435	0.068673	1.22994	-0.004902	0.614443	0.720767	1.2299	0.001377
0.615214	0.928054	1.23116	0.052586	0.615433	0.06773	1.23194	-0.005745	0.615441	0.720491	1.23189	0.001028
0.616212	0.929236	1.23315	0.051902	0.616431	0.066678	1.23394	-0.006691	0.616439	0.720211	1.23389	0.000931
0.61721	0.930323	1.23515	0.050532	0.617429	0.065881	1.23594	-0.007578	0.617437	0.719908	1.23589	0.00159
0.618208	0.93058	1.23715	0.049373	0.618427	0.065079	1.23793	-0.008356	0.618434	0.719729	1.23789	0.002514
0.619205	0.930036	1.23915	0.048181	0.619424	0.064292	1.23993	-0.008534	0.619432	0.7198	1.23989	0.003265
0.620203	0.929245	1.24115	0.047414	0.620422	0.063562	1.24193	-0.007819	0.62043	0.720307	1.24188	0.003181
0.621201	0.928447	1.24314	0.047542	0.62142	0.062853	1.24393	-0.006976	0.621428	0.720854	1.24388	0.002128
0.622199	0.927646	1.24514	0.047832	0.622418	0.062366	1.24593	-0.006115	0.622426	0.721405	1.24588	0.001077
0.623197	0.926844	1.24714	0.048349	0.623416	0.062578	1.24792	-0.005166	0.623423	0.721953	1.24788	6.7e-05
0.624195	0.926045	1.24914	0.049156	0.624413	0.06282	1.24992	-0.00411	0.624421	0.722504	1.24987	-0.000761
0.625192	0.925728	1.25114	0.049309	0.625411	0.063045	1.25192	-0.003053	0.625419	0.723038	1.25187	-0.001426
0.62619	0.926108	1.25314	0.04947	0.626409	0.063269	1.25392	-0.001999	0.626417	0.723458	1.25387	-0.001988
0.627188	0.926983	1.25513	0.049931	0.627407	0.063493	1.25592	-0.001043	0.627415	0.723433	1.25587	-0.001961
0.628186	0.92789	1.25713	0.051176	0.628405	0.063717	1.25791	-0.000209	0.628413	0.723265	1.25787	-0.001051
0.629184	0.928792	1.25913	0.052732	0.629403	0.063941	1.25991	0.000685	0.62941	0.723088	1.25987	4.4e-05
0.630181	0.929694	1.26113	0.054223	0.6304	0.064132	1.26191	0.000933	0.630408	0.722911	1.26186	0.001193
0.631179	0.9306	1.26313	0.055425	0.631398	0.064154	1.26391	-0.000621	0.631406	0.722734	1.26386	0.002126
0.632177	0.931415	1.26512	0.056307	0.632396	0.063915	1.26591	-0.002599	0.632404	0.722559	1.26586	0.001969
0.633175	0.932104	1.26712	0.057174	0.633394	0.063656	1.26791	-0.004363	0.633402	0.722276	1.26786	0.001804
0.634173	0.932825	1.26912	0.058025	0.634392	0.063397	1.26991	-0.00498	0.6344	0.722085	1.26985	0.001691
0.635171	0.93355	1.27112	0.058881	0.635389	0.063137	1.2719	-0.004224	0.635397	0.722024	1.27185	0.001909
0.636168	0.934273	1.27311	0.059802	0.636387	0.062876	1.2739	-0.003533	0.636395	0.721972	1.27385	0.002523
0.637166	0.934945	1.27511	0.060731	0.637385	0.062427	1.2759	-0.002981	0.637393	0.721919	1.27585	0.003125
0.638164	0.935589	1.27711	0.061455	0.638383	0.061852	1.2779	-0.002513	0.638391	0.721866	1.27785	0.00364
0.639162	0.936285	1.27911	0.061543	0.639381	0.061395	1.27989	-0.001712	0.639389	0.721814	1.27985	0.004085
0.64016	0.937037	1.2811	0.061183	0.640378	0.06095	1.28189	-0.000929	0.640386	0.721864	1.28184	0.004541
0.641158	0.93835	1.2831	0.060745	0.641376	0.060501	1.28389	-0.000417	0.641384	0.721947	1.28384	0.004817
0.642155	0.939981	1.2851	0.060448	0.642374	0.060053	1.28589	-0.000613	0.642382	0.721727	1.28584	0.004334
0.643153	0.941654	1.2871	0.060733	0.643372	0.059607	1.28788	-0.001049	0.64338	0.721494	1.28784	0.003475
0.644151	0.943335	1.2891	0.061123	0.64437	0.059207	1.28988	-0.001673	0.644378	0.721259	1.28984	0.002616
0.645149	0.945017	1.2911	0.061244	0.645368	0.059223	1.29188	-0.00269	0.645375	0.721025	1.29183	0.002096
0.646147	0.946692	1.2931	0.060428	0.646365	0.059356	1.29388	-0.003298	0.646373	0.720791	1.29383	0.002885
0.647144	0.948201	1.29509	0.059057	0.647363	0.059517	1.29588	-0.003909	0.647371	0.720536	1.29583	0.004231
0.648142	0.949378	1.29709	0.057749	0.648361	0.05968	1.29787	-0.004603	0.648369	0.720088	1.29783	0.005546
0.64914	0.95023	1.29909	0.056963	0.649359	0.059843	1.29987	-0.005582	0.649367	0.719843	1.29982	0.006538
0.650138	0.951014	1.30109	0.057226	0.650357	0.060007	1.30187	-0.006782	0.650365	0.719657	1.30182	0.006714
0.651136	0.951796	1.30309	0.057564	0.651355	0.060169	1.30387	-0.007941	0.651362	0.719471	1.30382	0.006538
0.652134	0.952576	1.30508	0.057785	0.652352	0.060078	1.30587	-0.008982	0.65236	0.719286	1.30582	0.006211
0.653131	0.953357	1.30708	0.057472	0.65335	0.059884	1.30787	-0.010019	0.653358	0.719101	1.30782	0.00526
0.654129	0.953952	1.30908	0.056581	0.654348	0.059613	1.30986	-0.011113	0.654356	0.718916	1.30981	0.003784
0.655127	0.954311	1.31108	0.055661	0.655346	0.059339	1.31186	-0.011461	0.655354	0.719154	1.31181	0.002316
0.656125	0.954675	1.31308	0.054753	0.656344	0.059064	1.31386	-0.00979	0.656351	0.719419	1.31381	0.001473
0.657123	0.955058	1.31507	0.053787	0.657341	0.058791	1.31586	-0.007589	0.657349	0.719524	1.31581	0.002408
0.658121	0.955442	1.31707	0.052609	0.658339	0.058518	1.31786	-0.005456	0.658347	0.719626	1.31781	0.004032
0.659118	0.955823	1.31907	0.051423	0.659337	0.058342	1.31986	-0.003973	0.659345	0.719727	1.3198	0.005724
0.660116	0.956206	1.32107	0.050342	0.660335	0.058315	1.32185	-0.003257	0.660343	0.719828	1.3218	0.006864
0.661114	0.956592	1.32306	0.049714	0.661333	0.057787	1.32385	-0.001808	0.661341	0.71993	1.3238	0.006449
0.662112	0.956995	1.32506	0.049462	0.662331	0.057196	1.32585	-0.000504	0.662338	0.71988	1.3258	0.005484
0.66311	0.957254	1.32706	0.049421	0.663328	0.056605	1.32785	0.000329	0.663336	0.719603	1.3278	0.004509
0.664107	0.957434	1.32906	0.05014	0.664326	0.056018	1.32984	0.000527	0.664334	0.71932	1.3298	0.003668
0.665105	0.957606	1.33106	0.051501	0.665324	0.055427	1.33184	0.000552	0.665332	0.719038	1.33179	0.003565
0.666103	0.957778	1.33305	0.052897	0.666322	0.054805	1.33384	0.000738	0.66633	0.718754	1.33379	0.003502
0.667101	0.95795	1.33505	0.053906	0.66732	0.053889	1.33584	0.001648	0.667328	0.71847	1.33579	0.003502
0.668099	0.958122	1.33705	0.053894	0.668317	0.052631	1.33783	0.003028	0.668325	0.718206	1.33779	0.003855
0.669097	0.958928	1.33905	0.053435	0.669315	0.051158	1.33983	0.004412	0.669323	0.717914	1.33978	0.004643
0.670094	0.96042	1.34105	0.053025	0.670313	0.049673	1.34183	0.005648	0.670321	0.717234	1.34178	0.005351
0.671092	0.962418	1.34304	0.053066	0.671311	0.04819	1.34383	0.006421	0.671319	0.717015	1.34378	0.005445
0.67209	0.96452	1.34504	0.054206	0.672309	0.046712	1.34583	0.007339	0.672317	0.717004	1.34578	0.004198
0.673088	0.966603	1.34704	0.055918	0.673306	0.045299	1.34782	0.008288	0.673314	0.71701	1.34778	0.00244
0.674086	0.968685	1.34904	0.057601	0.674304	0.04404	1.34982	0.009532	0.674312	0.717015	1.34977	0.000834
0.675083	0.970775	1.35104	0.058633	0.675302	0.042889	1.35182	0.011449	0.67531	0.71702	1.35177	6.9e-05
0.676081	0.97246	1.35303	0.0578	0.6763	0.042147	1.35382	0.013561	0.676308	0.717026	1.35377	0.000405
0.677079	0.973512	1.35503	0.056776	0.677298	0.041503	1.35582	0.015714	0.677306	0.717407	1.35577	0.000863
0.678077	0.973812	1.35703	0.055888	0.678296	0.040859	1.35781	0.017544	0.678303	0.717747	1.35777	0.00135
0.679075	0.973977	1.35903	0.055648	0.679293	0.040215	1.35981	0.018083	0.679301	0.717827	1.35976	0.001544
0.680073	0.974142	1.36103	0.056084	0.680291	0.039571	1.36181	0.018622	0.680299	0.717853	1.36176	0.000404
0.68107	0.974307	1.36302	0.056545	0.681289	0.039071	1.36381	0.019073	0.681297	0.717878	1.36376	-0.000845
0.682068	0.974473	1.36502	0.057255	0.682287	0.038821	1.36581	0.019171	0.682295	0.717904	1.36576	-0.002415
0.683066	0.974631	1.36702	0.058533	0.683285	0.038317	1.3678	0.018981	0.683293	0.71793	1.36776	-0.003627
0.684064	0.974752	1.36902	0.060021	0.684282	0.037742	1.3698	0.018666	0.68429	0.717847	1.36976	-0.003939
0.685062	0.975524	1.37101	0.06136	0.68528	0.037169	1.3718	0.017757	0.685288	0.717575	1.37175	-0.00407
0.686059	0.976589	1.37301	0.062232	0.686278	0.036593	1.3738	0.016185	0.686286	0.716748	1.37375	-0.003109
0.687057	0.977683	1.37501	0.062901	0.687276	0.036018	1.3758	0.014656	0.687284	0.715809	1.37575	-0.001822
0.688055	0.978779	1.37701	0.063593	0.688274	0.035432	1.3778	0.013267	0.688282	0.714866	1.37775	-0.000575
0.689053	0.979875	1.37901	0.064185	0.689272	0.034729	1.37979	0.012497	0.689279	0.713925	1.37974	0.000527
0.690051	0.980934	1.381	0.064323	0.690269	0.034556	1.38179	0.012509	0.690277	0.712987	1.38174	0.000747
0.691049	0.981387	1.383	0.063958	0.691267	0.034871	1.38379	0.012521	0.691275	0.712115	1.38374	0.00062
0.692046	0.98169	1.385	0.063628	0.692265	0.03526	1.38579	0.012504	0.692273	0.71152	1.38574	0.000465
0.693044	0.982121	1.387	0.063468	0.693263	0.035653	1.38778	0.012401	0.693271	0.711441	1.38774	8.3e-05
0.694042	0.98263	1.389	0.063464	0.694261	0.036043	1.38978	0.012461	0.694269	0.711767	1.38973	-0.000676
0.69504	0.983139	1.39099	0.063333	0.695258	0.036434	1.39178	0.012505	0.695266	0.712152	1.39173	-0.001354
0.696038	0.983648	1.39299	0.062945	0.696256	0.036745	1.39378	0.012583	0.696264	0.712538	1.39373	-0.0019
0.697035	0.984157	1.39499	0.061937	0.697254	0.036968	1.39577	0.013126	0.697262	0.712924	1.39573	-0.001727
0.698033	0.984863	1.39699	0.060863	0.698252	0.037058	1.39777	0.013962	0.69826	0.71331	1.39773	-0.001271
0.699031	0.985848	1.39899	0.0598	0.69925	0.037125	1.39977	0.014695	0.699258	0.713514	1.39972	-0.000937
0.700029	0.98664	1.40099	0.059158	0.700248	0.037191	1.40177	0.014964	0.700256	0.713727	1.40172	-0.000763
0.701027	0.987279	1.40298	0.060041	0.701245	0.037258	1.40377	0.014969	0.701253	0.714153	1.40372	-0.001157
0.702025	0.987918	1.40498	0.060243	0.702243	0.037325	1.40577	0.014968	0.702251	0.714612	1.40572	-0.000834
0.703022	0.988555	1.40698	0.060399	0.703241	0.03742	1.40776	0.015272	0.703249	0.715072	1.40772	-0.000453
0.70402	0.989194	1.40898	0.060312	0.704239	0.037586	1.40976	0.016241	0.704247	0.715534	1.40971	0.000513
0.705018	0.989827	1.41098	0.060088	0.705237	0.037681	1.41176	0.015862	0.705245	0.715993	1.41171	0.002834
0.706016	0.990406	1.41297	0.060352	0.706234	0.037752	1.41376	0.01553	0.706242	0.716596	1.41371	0.005084
0.707014	0.990707	1.41497	0.060539	0.707232	0.037822	1.41576	0.015605	0.70724	0.717365	1.41571	0.007091
0.708012	0.990707	1.41697	0.060282	0.70823	0.037892	1.41776	0.016593	0.708238	0.717482	1.41771	0.007901
0.709009	0.99062	1.41897	0.059404	0.709228	0.037962	1.41975	0.017981	0.709236	0.717421	1.4197	0.007693
0.710007	0.990532	1.42096	0.058429	0.710226	0.038032	1.42175	0.019339	0.710234	0.717349	1.4217	0.007454
0.711005	0.990445	1.42296	0.057409	0.711223	0.038544	1.42375	0.020363	0.711231	0.717277	1.4237	0.007271
0.712003	0.990358	1.42496	0.056389	0.712221	0.038815	1.42575	0.020667	0.712229	0.717204	1.4257	0.007339
0.713001	0.990397	1.42696	0.055816	0.713219	0.038805	1.42775	0.020887	0.713227	0.717133	1.4277	0.007606
0.713998	0.990709	1.42895	0.055273	0.714217	0.038762	1.42974	0.020818	0.714225	0.717068	1.42969	0.007881
0.714996	0.991545	1.43095	0.054925	0.715215	0.038718	1.43174	0.019954	0.715223	0.71743	1.43169	0.008252
0.715994	0.992582	1.43295	0.054834	0.716213	0.038675	1.43374	0.018896	0.71622	0.718134	1.43369	0.00893
0.716992	0.993624	1.43495	0.054539	0.71721	0.038631	1.43574	0.01776	0.717218	0.718875	1.43569	0.009596
0.71799	0.994664	1.43695	0.054293	0.718208	0.038889	1.43773	0.016433	0.718216	0.719617	1.43769	0.010252
0.718988	0.9957	1.43895	0.054284	0.719206	0.039418	1.43973	0.014798	0.719214	0.720357	1.43968	0.010828
0.719985	0.996423	1.44094	0.054582	0.720204	0.040049	1.44173	0.013077	0.720212	0.721099	1.44168	0.011256
0.720983	0.996685	1.44294	0.054919	0.721202	0.040685	1.44373	0.011243	0.72121	0.721198	1.44368	0.011664
0.721981	0.99664	1.44494	0.055127	0.7222	0.041322	1.44572	0.008774	0.722207	0.721011	1.44568	0.012104
0.722979	0.996519	1.44694	0.05465	0.723197	0.041957	1.44772	0.005931	0.723205	0.720466	1.44767	0.012606
0.723977	0.996398	1.44894	0.053302	0.724195	0.042595	1.44972	0.003075	0.724203	0.719776	1.44967	0.012375
0.724975	0.996276	1.45094	0.052033	0.725193	0.043021	1.45172	0.000312	0.725201	0.719073	1.45167	0.012144
0.725972	0.996155	1.45293	0.051106	0.726191	0.042939	1.45372	-0.001753	0.726199	0.718369	1.45367	0.011818
0.72697	0.996165	1.45493	0.05209	0.727189	0.042185	1.45572	-0.002681	0.727197	0.717665	1.45567	0.011155
0.727968	0.996761	1.45693	0.054392	0.728186	0.041273	1.45771	-0.003529	0.728194	0.717153	1.45766	0.011205
0.728966	0.997908	1.45893	0.056592	0.729184	0.040282	1.45971	-0.003782	0.729192	0.716924	1.45966	0.011263
0.729964	0.999328	1.46092	0.057995	0.730182	0.039263	1.46171	-0.00312	0.73019	0.717245	1.46166	0.011328
0.730961	1.00081	1.46292	0.057628	0.73118	0.038243	1.46371	-0.002789	0.731188	0.717828	1.46366	0.011235
0.731959	1.00229	1.46492	0.056769	0.732178	0.037223	1.46571	-0.002589	0.732186	0.718435	1.46566	0.011035
0.732957	1.00377	1.46692	0.056008	0.733176	0.036462	1.46771	-0.002858	0.733184	0.719043	1.46765	0.010853
0.733955	1.00525	1.46892	0.055694	0.734173	0.036304	1.4697	-0.002916	0.734181	0.719651	1.46965	0.010644
0.734953	1.00618	1.47091	0.055593	0.735171	0.036687	1.4717	-0.002783	0.735179	0.720306	1.47165	0.009958
0.735951	1.00645	1.47291	0.055477	0.736169	0.037211	1.4737	-0.002485	0.736177	0.721424	1.47365	0.009273
0.736948	1.00612	1.47491	0.055194	0.737167	0.037736	1.4757	-0.001792	0.737175	0.722481	1.47565	0.008515
0.737946	1.00562	1.47691	0.054526	0.738165	0.038261	1.47769	-0.001806	0.738173	0.723184	1.47765	0.007439
0.738944	1.00513	1.4789	0.054004	0.739162	0.038786	1.47969	-0.001795	0.73917	0.723779	1.47965	0.005864
0.739942	1.00463	1.4809	0.053532	0.74016	0.038839	1.48169	-0.001762	0.740168	0.72437	1.48164	0.004267
0.74094	1.00412	1.4829	0.053305	0.741158	0.038372	1.48369	-0.002135	0.741166	0.724964	1.48364	0.002771
0.741937	1.00353	1.4849	0.053324	0.742156	0.037754	1.48569	-0.003075	0.742164	0.725558	1.48564	0.002178
0.742935	1.00276	1.4869	0.05336	0.743154	0.037129	1.48768	-0.00394	0.743162	0.725756	1.48764	0.002037
0.743933	1.00232	1.4889	0.053345	0.744151	0.036506	1.48968	-0.004548	0.744159	0.725524	1.48963	0.001904
0.744931	1.00202	1.49089	0.05295	0.745149	0.035881	1.49168	-0.003675	0.745157	0.725171	1.49163	0.001959
0.745929	1.0017	1.49289	0.051879	0.746147	0.035258	1.49368	-0.002359	0.746155	0.724809	1.49363	0.003039
0.746927	1.00137	1.49489	0.050807	0.747145	0.034677	1.49567	-0.001038	0.747153	0.724446	1.49563	0.004129
0.747924	1.00104	1.49689	0.050078	0.748143	0.034217	1.49767	0.000459	0.748151	0.724087	1.49762	0.005275
0.748922	1.00073	1.49889	0.050513	0.749141	0.033416	1.49967	0.002507	0.749149	0.723729	1.49962	0.006336
0.74992	1.00067	1.50089	0.051281	0.750138	0.032375	1.50167	0.004483	0.750146	0.723294	1.50162	0.005968
0.750918	1.00086	1.50288	0.051854	0.751136	0.031303	1.50367	0.005831	0.751144	0.722652	1.50362	0.00554
0.751916	1.00112	1.50488	0.051575	0.752134	0.030223	1.50567	0.00583	0.752142	0.721826	1.50561	0.004829
0.752913	1.0014	1.50688	0.050122	0.753132	0.029145	1.50766	0.005589	0.75314	0.720898	1.50761	0.004984
0.753911	1.00168	1.50888	0.048753	0.75413	0.028073	1.50966	0.00543	0.754138	0.719951	1.50961	0.005781
0.754909	1.00195	1.51087	0.047603	0.755128	0.027065	1.51166	0.005659	0.755135	0.718998	1.51161	0.006608
0.755907	1.00223	1.51287	0.047651	0.756125	0.026296	1.51366	0.005645	0.756133	0.718049	1.51361	0.007509
0.756905	1.00271	1.51487	0.04773	0.757123	0.025801	1.51566	0.005348	0.757131	0.717101	1.51561	0.007832
0.757903	1.00346	1.51687	0.047809	0.758121	0.025377	1.51765	0.004928	0.758129	0.716729	1.51761	0.008157
0.7589	1.00422	1.51886	0.047878	0.759119	0.024952	1.51965	0.00394	0.759127	0.716729	1.5196	0.008528
0.759898	1.00493	1.52086	0.04792	0.760117	0.024529	1.52165	0.003108	0.760125	0.716952	1.5216	0.009092
0.760896	1.00562	1.52286	0.048088	0.761114	0.024106	1.52365	0.002296	0.761122	0.717228	1.5236	0.009257
0.761894	1.00632	1.52486	0.048241	0.762112	0.023987	1.52565	0.001757	0.76212	0.717504	1.5256	0.009465
0.762892	1.00702	1.52686	0.048481	0.76311	0.024207	1.52764	0.002014	0.763118	0.71778	1.5276	0.010098
0.76389	1.00758	1.52885	0.049509	0.764108	0.024642	1.52964	0.002234	0.764116	0.718057	1.52959	0.01176
0.764887	1.00768	1.53085	0.050983	0.765106	0.025123	1.53164	0.002578	0.765114	0.717967	1.53159	0.013516
0.765885	1.00754	1.53285	0.052455	0.766104	0.025603	1.53364	0.003785	0.766111	0.71753	1.53359	0.015382
0.766883	1.00741	1.53485	0.053997	0.767101	0.026082	1.53564	0.00652	0.767109	0.717164	1.53559	0.016335
0.767881	1.00729	1.53685	0.055986	0.768099	0.026562	1.53763	0.009748	0.768107	0.716842	1.53759	0.016704
0.768879	1.00717	1.53885	0.057972	0.769097	0.027017	1.53963	0.012626	0.769105	0.716519	1.53958	0.017072
0.769876	1.00705	1.54084	0.059985	0.770095	0.027405	1.54163	0.014136	0.770103	0.716195	1.54158	0.017367
0.770874	1.00693	1.54284	0.06182	0.771093	0.027819	1.54363	0.014752	0.771101	0.715874	1.54358	0.016842
0.771872	1.00694	1.54484	0.062621	0.77209	0.02825	1.54562	0.015308	0.772098	0.715703	1.54558	0.016666
0.77287	1.00715	1.54684	0.063368	0.773088	0.028682	1.54762	0.015788	0.773096	0.715931	1.54757	0.016567
0.773868	1.00746	1.54884	0.063771	0.774086	0.029114	1.54962	0.015592	0.774094	0.716405	1.54957	0.017291
0.774866	1.00779	1.55083	0.063608	0.775084	0.029547	1.55162	0.015176	0.775092	0.716918	1.55157	0.018195
0.775863	1.00812	1.55283	0.063331	0.776082	0.02998	1.55362	0.014778	0.77609	0.717429	1.55357	0.018566
0.776861	1.00844	1.55483	0.063015	0.777079	0.031037	1.55561	0.014509	0.777087	0.717967	1.55557	0.018775
0.777859	1.00877	1.55683	0.062805	0.778077	0.031858	1.55761	0.014158	0.778085	0.718531	1.55756	0.017663
0.778857	1.00884	1.55883	0.064169	0.779075	0.032252	1.55961	0.013562	0.779083	0.719097	1.55956	0.017794
0.779855	1.00855	1.56082	0.06564	0.780073	0.032542	1.56161	0.013048	0.780081	0.719283	1.56156	0.017928
0.780852	1.00808	1.56282	0.067129	0.781071	0.03282	1.56361	0.013278	0.781079	0.7188	1.56356	0.018174
0.78185	1.00756	1.56482	0.068589	0.782069	0.033112	1.5656	0.014818	0.782077	0.717695	1.56556	0.018969
0.782848	1.00705	1.56682	0.069146	0.783066	0.033419	1.5676	0.016458	0.783074	0.716337	1.56755	0.019554
0.783846	1.00654	1.56881	0.069688	0.784064	0.033329	1.5696	0.018036	0.784072	0.71498	1.56955	0.020178
0.784844	1.00603	1.57081	0.07019	0.785062	0.032822	1.5716	0.019219	0.78507	0.713623	1.57155	0.021062
0.785842	1.00575	1.57281	0.070878	0.78606	0.032582	1.5736	0.020344	0.786068	0.712265	1.57355	0.021821
0.786839	1.00606	1.57481	0.071759	0.787058	0.032609	1.5756	0.021467	0.787066	0.711115	1.57555	0.022413
0.787837	1.00695	1.57681	0.072486	0.788055	0.032635	1.57759	0.022535	0.788063	0.710421	1.57754	0.022899
0.788835	1.00805	1.5788	0.072138	0.789053	0.032661	1.57959	0.023125	0.789061	0.710345	1.57954	0.022658
0.789833	1.00914	1.5808	0.070651	0.790051	0.032688	1.58159	0.023353	0.790059	0.710551	1.58154	0.022038
0.790831	1.01024	1.5828	0.069133	0.791049	0.03272	1.58359	0.023419	0.791057	0.710756	1.58354	0.02144
0.791829	1.01134	1.5848	0.067484	0.792047	0.032768	1.58558	0.022607	0.792055	0.710962	1.58554	0.020845
0.792826	1.01244	1.5868	0.065025	0.793045	0.032394	1.58758	0.021467	0.793053	0.711169	1.58754	0.020287
0.793824	1.01323	1.58879	0.062038	0.794042	0.031712	1.58958	0.020355	0.79405	0.711378	1.58953	0.019605
0.794822	1.01379	1.59079	0.059174	0.79504	0.031032	1.59158	0.019365	0.795048	0.711601	1.59153	0.018908
0.79582	1.01431	1.59279	0.057186	0.796038	0.030351	1.59358	0.018883	0.796046	0.711439	1.59353	0.018025
0.796818	1.01481	1.59479	0.056548	0.797036	0.029672	1.59557	0.018375	0.797044	0.710966	1.59553	0.017332
0.797815	1.01527	1.59679	0.05607	0.798034	0.028991	1.59757	0.017859	0.798042	0.710463	1.59752	0.017066
0.798813	1.01575	1.59878	0.055635	0.799031	0.028625	1.59957	0.017396	0.799039	0.709961	1.59952	0.016884
0.799811	1.01626	1.60078	0.055454	0.800029	0.028695	1.60157	0.016608	0.800037	0.709458	1.60152	0.018005
0.800809	1.01674	1.60278	0.055592	0.801027	0.028977	1.60356	0.015218	0.801035	0.708955	1.60352	0.019355
0.801807	1.0172	1.60478	0.055741	0.802025	0.0293	1.60556	0.01385	0.802033	0.708556	1.60552	0.020643
0.802805	1.01774	1.60678	0.055545	0.803023	0.029623	1.60756	0.012859	0.803031	0.708703	1.60751	0.021647
0.803802	1.01838	1.60877	0.054094	0.804021	0.029946	1.60956	0.012508	0.804029	0.709447	1.60951	0.020207
0.8048	1.01901	1.61077	0.053052	0.805018	0.030269	1.61156	0.012282	0.805026	0.710376	1.61151	0.017383
0.805798	1.01965	1.61277	0.051962	0.806016	0.030425	1.61356	0.011942	0.806024	0.711304	1.61351	0.014568
0.806796	1.02028	1.61477	0.051328	0.807014	0.030409	1.61556	0.0107	0.807022	0.71223	1.6155	0.011976
0.807794	1.02095	1.61676	0.051194	0.808012	0.030587	1.61755	0.010494	0.80802	0.713159	1.6175	0.010224
0.808791	1.02171	1.61876	0.050836	0.80901	0.030914	1.61955	0.010351	0.809018	0.713996	1.6195	0.00895
0.809789	1.02237	1.62076	0.050442	0.810007	0.031244	1.62155	0.010202	0.810015	0.714467	1.6215	0.007733
0.810787	1.0228	1.62276	0.049761	0.811005	0.03157	1.62355	0.009773	0.811013	0.714055	1.6235	0.007141
0.811785	1.02324	1.62476	0.049149	0.812003	0.031894	1.62555	0.008755	0.812011	0.713227	1.6255	0.007455
0.812783	1.02368	1.62675	0.04855	0.813001	0.032193	1.62754	0.007809	0.813009	0.7124	1.62749	0.007847
0.813781	1.02412	1.62875	0.048065	0.813999	0.032361	1.62954	0.007495	0.814007	0.711574	1.62949	0.008255
0.814778	1.02455	1.63075	0.048453	0.814996	0.032398	1.63154	0.008402	0.815005	0.710747	1.63149	0.008763
0.815776	1.02496	1.63275	0.049195	0.815994	0.032389	1.63354	0.00973	0.816002	0.709903	1.63349	0.009137
0.816774	1.0253	1.63475	0.049972	0.816992	0.032377	1.63553	0.011016	0.817	0.708938	1.63549	0.009513
0.817772	1.02559	1.63674	0.051166	0.81799	0.032364	1.63753	0.012046	0.817998	0.708249	1.63749	0.009884
0.81877	1.02587	1.63874	0.053587	0.818988	0.032351	1.63953	0.012803	0.818996	0.70779	1.63948	0.009834
0.819768	1.02614	1.64074	0.056443	0.819986	0.032339	1.64153	0.013564	0.819994	0.707352	1.64148	0.009192
0.820765	1.02642	1.64274	0.059251	0.820983	0.03229	1.64352	0.014319	0.820991	0.706914	1.64348	0.00854
0.821763	1.02669	1.64474	0.061743	0.821981	0.032096	1.64552	0.01496	0.821989	0.706476	1.64548	0.007356
0.822761	1.02689	1.64674	0.063842	0.822979	0.031752	1.64752	0.015344	0.822987	0.706038	1.64747	0.006709
0.823759	1.02709	1.64874	0.065932	0.823977	0.031364	1.64952	0.015794	0.823985	0.705475	1.64947	0.006303
0.824757	1.02765	1.65073	0.067934	0.824975	0.030978	1.65152	0.016739	0.824983	0.704679	1.65147	0.005914
0.825754	1.02854	1.65273	0.069307	0.825973	0.03059	1.65352	0.017371	0.825981	0.703591	1.65347	0.006083
0.826752	1.02943	1.65473	0.069996	0.82697	0.030201	1.65551	0.017613	0.826978	0.702397	1.65546	0.007367
0.82775	1.03032	1.65673	0.070642	0.827968	0.030213	1.65751	0.017831	0.827976	0.701246	1.65746	0.008679
0.828748	1.03122	1.65872	0.070902	0.828966	0.03072	1.65951	0.017763	0.828974	0.700166	1.65946	0.010376
0.829746	1.03215	1.66072	0.070165	0.829964	0.03159	1.66151	0.018425	0.829972	0.699066	1.66146	0.012756
0.830744	1.03318	1.66272	0.069152	0.830962	0.032564	1.66351	0.019087	0.83097	0.698157	1.66346	0.014407
0.831741	1.0343	1.66472	0.068167	0.831959	0.033537	1.6655	0.019624	0.831967	0.697813	1.66545	0.016033
0.832739	1.03548	1.66671	0.067618	0.832957	0.034482	1.6675	0.018598	0.832965	0.697894	1.66745	0.017026
0.833737	1.03666	1.66871	0.067871	0.833955	0.035366	1.6695	0.017019	0.833963	0.698098	1.66945	0.017614
0.834735	1.03784	1.67071	0.068153	0.834953	0.036132	1.6715	0.015466	0.834961	0.698303	1.67145	0.018219
0.835733	1.03903	1.67271	0.068394	0.835951	0.036542	1.6735	0.014225	0.835959	0.698507	1.67345	0.018772
0.83673	1.04015	1.67471	0.068128	0.836949	0.036249	1.67549	0.013533	0.836957	0.698712	1.67545	0.018408
0.837728	1.04097	1.6767	0.067404	0.837946	0.0354	1.67749	0.012823	0.837954	0.698838	1.67744	0.017303
0.838726	1.04142	1.6787	0.066669	0.838944	0.034438	1.67949	0.012031	0.838952	0.698562	1.67944	0.016203
0.839724	1.04164	1.6807	0.065811	0.839942	0.033477	1.68149	0.010553	0.83995	0.69808	1.68144	0.015188
0.840722	1.04177	1.6827	0.065224	0.84094	0.032515	1.68349	0.009707	0.840948	0.697857	1.68344	0.014647
0.84172	1.0419	1.6847	0.065004	0.841938	0.031554	1.68548	0.00886	0.841946	0.697716	1.68544	0.014537
0.842717	1.04203	1.6867	0.064712	0.842935	0.030937	1.68748	0.008011	0.842943	0.697575	1.68744	0.014479
0.843715	1.04215	1.68869	0.063587	0.843933	0.03088	1.68948	0.007022	0.843941	0.697435	1.68943	0.014945
0.844713	1.04232	1.69069	0.060961	0.844931	0.031177	1.69148	0.005368	0.844939	0.697293	1.69143	0.015255
0.845711	1.04246	1.69269	0.058277	0.845929	0.031662	1.69347	0.003737	0.845937	0.697466	1.69343	0.015355
0.846709	1.04241	1.69469	0.055646	0.846927	0.032148	1.69547	0.002218	0.846935	0.69791	1.69543	0.015449
0.847706	1.04222	1.69669	0.05356	0.847924	0.032631	1.69747	0.00062	0.847933	0.698103	1.69742	0.014673
0.848704	1.04203	1.69868	0.052068	0.848922	0.033117	1.69947	-0.001069	0.84893	0.698112	1.69942	0.014572
0.849702	1.04185	1.70068	0.050612	0.84992	0.033485	1.70147	-0.002688	0.849928	0.698122	1.70142	0.014481
0.8507	1.04167	1.70268	0.04957	0.850918	0.033667	1.70347	-0.003474	0.850926	0.698132	1.70342	0.014197
0.851698	1.04147	1.70468	0.049348	0.851916	0.033703	1.70546	-0.003999	0.851924	0.698141	1.70541	0.013159
0.852696	1.04116	1.70668	0.049181	0.852914	0.033651	1.70746	-0.004533	0.852922	0.697803	1.70741	0.01254
0.853693	1.04066	1.70867	0.049093	0.853911	0.033599	1.70946	-0.005147	0.85392	0.696869	1.70941	0.011928
0.854691	1.04	1.71067	0.049423	0.854909	0.033547	1.71146	-0.006578	0.854917	0.695688	1.71141	0.012071
0.855689	1.03934	1.71267	0.049168	0.855907	0.033495	1.71345	-0.00784	0.855915	0.694496	1.71341	0.012442
0.856687	1.03868	1.71467	0.048917	0.856905	0.033362	1.71545	-0.009086	0.856913	0.693297	1.71541	0.012684
0.857685	1.03802	1.71666	0.048658	0.857903	0.032955	1.71745	-0.009931	0.857911	0.692105	1.7174	0.012924
0.858683	1.03737	1.71866	0.047851	0.858901	0.032419	1.71945	-0.009685	0.858909	0.690914	1.7194	0.013096
0.85968	1.03687	1.72066	0.047075	0.859898	0.031966	1.72145	-0.009065	0.859906	0.689858	1.7214	0.013476
0.860678	1.03666	1.72266	0.046309	0.860896	0.031531	1.72345	-0.008442	0.860904	0.6895	1.7234	0.013863
0.861676	1.03658	1.72466	0.045813	0.861894	0.031097	1.72544	-0.007716	0.861902	0.689818	1.7254	0.014393
0.862674	1.03653	1.72665	0.04685	0.862892	0.030662	1.72744	-0.006375	0.8629	0.690335	1.72739	0.015738
0.863672	1.03649	1.72865	0.048334	0.86389	0.030226	1.72944	-0.004965	0.863898	0.69093	1.72939	0.017264
0.864669	1.03645	1.73065	0.049787	0.864887	0.029842	1.73144	-0.00373	0.864895	0.691525	1.73139	0.01878
0.865667	1.0364	1.73265	0.050539	0.865885	0.029263	1.73344	-0.004092	0.865893	0.692121	1.73339	0.019941
0.866665	1.03638	1.73465	0.050099	0.866883	0.028198	1.73543	-0.00567	0.866891	0.692715	1.73539	0.019879
0.867663	1.03646	1.73664	0.049658	0.867881	0.026894	1.73743	-0.007219	0.867889	0.69303	1.73738	0.019492
0.868661	1.03675	1.73864	0.04931	0.868879	0.02559	1.73943	-0.008333	0.868887	0.693073	1.73938	0.019147
0.869659	1.03721	1.74064	0.050257	0.869877	0.024285	1.74143	-0.007696	0.869884	0.693142	1.74138	0.019479
0.870656	1.03766	1.74264	0.051492	0.870874	0.022981	1.74342	-0.006264	0.870882	0.693246	1.74338	0.019727
0.871654	1.03812	1.74464	0.052715	0.871872	0.021778	1.74542	-0.004801	0.87188	0.69335	1.74538	0.019971
0.872652	1.03858	1.74663	0.053633	0.87287	0.020813	1.74742	-0.003079	0.872878	0.693454	1.74737	0.020129
0.87365	1.03895	1.74863	0.054061	0.873868	0.020321	1.74942	-0.001844	0.873876	0.693558	1.74937	0.019735
0.874648	1.03895	1.75063	0.054533	0.874866	0.020128	1.75141	-0.000692	0.874874	0.693774	1.75137	0.019857
0.875646	1.03829	1.75263	0.05499	0.875863	0.019935	1.75341	0.000381	0.875871	0.694255	1.75337	0.020001
0.876643	1.0372	1.75463	0.055241	0.876861	0.019742	1.75541	0.001769	0.876869	0.694757	1.75536	0.019811
0.877641	1.0361	1.75662	0.054836	0.877859	0.019549	1.75741	0.003675	0.877867	0.695143	1.75736	0.018673
0.878639	1.035	1.75862	0.05443	0.878857	0.019337	1.75941	0.005582	0.878865	0.695519	1.75936	0.017277
0.879637	1.03391	1.76062	0.054149	0.879855	0.018933	1.76141	0.007422	0.879863	0.695894	1.76136	0.015874
0.880635	1.03282	1.76262	0.054972	0.880852	0.018181	1.7634	0.008824	0.880861	0.696264	1.76336	0.014927
0.881632	1.03169	1.76461	0.055978	0.88185	0.017207	1.7654	0.009962	0.881858	0.696613	1.76535	0.01296
0.88263	1.03043	1.76661	0.056977	0.882848	0.016189	1.7674	0.011093	0.882856	0.696868	1.76735	0.010958
0.883628	1.02903	1.76861	0.057906	0.883846	0.01517	1.7694	0.01164	0.883854	0.696911	1.76935	0.008958
0.884626	1.02759	1.77061	0.058649	0.884844	0.014152	1.7714	0.011932	0.884852	0.696682	1.77135	0.007542
0.885624	1.02616	1.77261	0.059445	0.885842	0.013142	1.7734	0.012268	0.88585	0.696314	1.77335	0.007668
0.886622	1.02473	1.7746	0.060226	0.886839	0.012602	1.77539	0.01259	0.886847	0.695945	1.77534	0.007805
0.887619	1.02331	1.7766	0.059848	0.887837	0.01272	1.77739	0.012445	0.887845	0.695577	1.77734	0.007812
0.888617	1.02197	1.7786	0.058484	0.888835	0.013386	1.77939	0.01336	0.888843	0.695209	1.77934	0.007536
0.889615	1.02102	1.7806	0.057128	0.889833	0.014409	1.78139	0.014282	0.889841	0.69472	1.78134	0.00722
0.890613	1.02058	1.7826	0.055832	0.890831	0.015436	1.78339	0.015652	0.890839	0.693999	1.78334	0.006916
0.891611	1.0204	1.78459	0.055285	0.891828	0.016462	1.78538	0.017501	0.891837	0.693404	1.78534	0.007408
0.892608	1.02023	1.78659	0.05463	0.892826	0.017486	1.78738	0.01802	0.892834	0.693044	1.78733	0.008486
0.893606	1.02005	1.78859	0.053972	0.893824	0.018391	1.78938	0.018489	0.893832	0.692683	1.78933	0.009567
0.894604	1.01987	1.79059	0.053163	0.894822	0.018919	1.79138	0.017957	0.89483	0.692323	1.79133	0.010668
0.895602	1.01974	1.79259	0.052596	0.89582	0.018987	1.79337	0.017655	0.895828	0.691962	1.79333	0.011922
0.8966	1.01975	1.79459	0.052146	0.896818	0.018699	1.79537	0.0179	0.896826	0.691683	1.79533	0.012809
0.897598	1.01972	1.79659	0.051693	0.897815	0.018411	1.79737	0.018187	0.897823	0.691682	1.79732	0.013619
0.898595	1.01944	1.79858	0.051184	0.898813	0.018123	1.79937	0.019195	0.898821	0.691941	1.79932	0.014142
0.899593	1.01916	1.80058	0.050929	0.899811	0.017836	1.80137	0.02089	0.899819	0.692267	1.80132	0.014766
0.900591	1.01889	1.80258	0.050678	0.900809	0.017554	1.80336	0.022582	0.900817	0.692599	1.80332	0.015824
0.901589	1.01861	1.80458	0.050536	0.901807	0.017346	1.80536	0.024109	0.901815	0.692932	1.80531	0.016912
0.902587	1.01833	1.80657	0.051476	0.902804	0.017202	1.80736	0.025086	0.902812	0.693264	1.80731	0.018509
0.903584	1.01815	1.80857	0.052945	0.903802	0.016956	1.80936	0.026115	0.90381	0.693597	1.80931	0.02056
0.904582	1.01824	1.81057	0.054398	0.9048	0.016676	1.81136	0.027152	0.904808	0.693937	1.81131	0.02264
0.90558	1.01875	1.81257	0.055625	0.905798	0.016394	1.81335	0.028442	0.905806	0.69421	1.8133	0.02478
0.906578	1.01941	1.81456	0.055683	0.906796	0.016113	1.81535	0.029175	0.906804	0.694276	1.8153	0.027578
0.907576	1.02007	1.81656	0.055425	0.907794	0.015833	1.81735	0.029443	0.907802	0.694212	1.8173	0.02898
0.908574	1.02073	1.81856	0.055179	0.908791	0.015502	1.81935	0.029703	0.908799	0.694148	1.8193	0.030313
0.909571	1.02139	1.82056	0.055087	0.909789	0.015035	1.82135	0.029834	0.909797	0.694084	1.8213	0.030847
0.910569	1.02202	1.82256	0.055435	0.910787	0.014415	1.82334	0.030019	0.910795	0.69402	1.8233	0.030485
0.911567	1.02247	1.82455	0.055782	0.911785	0.013691	1.82534	0.030204	0.911793	0.693864	1.82529	0.0305
0.912565	1.0225	1.82655	0.056209	0.912783	0.012967	1.82734	0.030262	0.912791	0.693509	1.82729	0.030533
0.913563	1.02212	1.82855	0.057483	0.91378	0.012246	1.82934	0.028925	0.913789	0.693103	1.82929	0.030654
0.91456	1.02174	1.83055	0.059161	0.914778	0.011523	1.83134	0.026841	0.914786	0.692749	1.83129	0.030731
0.915558	1.02135	1.83255	0.060835	0.915776	0.010989	1.83334	0.024752	0.915784	0.692394	1.83329	0.030803
0.916556	1.02097	1.83455	0.062606	0.916774	0.010947	1.83533	0.023426	0.916782	0.692039	1.83529	0.030875
0.917554	1.02056	1.83654	0.064272	0.917772	0.011189	1.83733	0.023804	0.91778	0.691683	1.83728	0.030668
0.918552	1.01997	1.83854	0.06589	0.918769	0.011415	1.83933	0.024389	0.918778	0.691316	1.83928	0.030401
0.91955	1.01923	1.84054	0.067499	0.919767	0.01164	1.84133	0.024948	0.919775	0.690901	1.84128	0.030133
0.920547	1.01862	1.84254	0.068415	0.920765	0.011865	1.84332	0.024453	0.920773	0.690459	1.84328	0.030024
0.921545	1.01802	1.84454	0.068158	0.921763	0.012092	1.84532	0.023688	0.921771	0.690047	1.84527	0.030477
0.922543	1.01741	1.84653	0.067901	0.922761	0.012252	1.84732	0.022956	0.922769	0.689641	1.84727	0.031029
0.923541	1.01681	1.84853	0.067601	0.923759	0.012057	1.84932	0.022208	0.923767	0.689237	1.84927	0.031575
0.924539	1.01621	1.85053	0.066934	0.924756	0.011768	1.85132	0.021092	0.924765	0.688832	1.85127	0.031457
0.925537	1.01582	1.85253	0.066203	0.925754	0.012006	1.85331	0.020868	0.925762	0.688427	1.85327	0.030657
0.926534	1.0159	1.85452	0.06546	0.926752	0.012418	1.85531	0.020645	0.92676	0.688115	1.85526	0.02978
0.927532	1.01579	1.85652	0.064282	0.92775	0.012831	1.85731	0.020414	0.927758	0.687836	1.85726	0.028904
0.92853	1.01561	1.85852	0.063361	0.928748	0.013243	1.85931	0.019636	0.928756	0.687311	1.85926	0.02777
0.929528	1.01543	1.86052	0.062576	0.929746	0.013653	1.8613	0.018403	0.929754	0.686635	1.86126	0.026474
0.930526	1.01525	1.86252	0.061849	0.930743	0.014226	1.8633	0.017074	0.930751	0.685961	1.86326	0.025168
0.931523	1.01506	1.86451	0.062225	0.931741	0.015087	1.8653	0.016547	0.931749	0.685287	1.86525	0.024318
0.932521	1.01492	1.86651	0.063255	0.932739	0.016091	1.8673	0.016987	0.932747	0.684612	1.86725	0.024996
0.933519	1.015	1.86851	0.064285	0.933737	0.017163	1.8693	0.017526	0.933745	0.684075	1.86925	0.02589
0.934517	1.01547	1.87051	0.065228	0.934735	0.018236	1.8713	0.018073	0.934743	0.683825	1.87125	0.026787
0.935515	1.01642	1.87251	0.065679	0.935732	0.019306	1.87329	0.018547	0.935741	0.683817	1.87325	0.027085
0.936513	1.01737	1.8745	0.066101	0.93673	0.020376	1.87529	0.019106	0.936738	0.684005	1.87524	0.025917
0.93751	1.01832	1.8765	0.066488	0.937728	0.021226	1.87729	0.019666	0.937736	0.684209	1.87724	0.024466
0.938508	1.01928	1.8785	0.066593	0.938726	0.021533	1.87929	0.020467	0.938734	0.684414	1.87924	0.02301
0.939506	1.02013	1.8805	0.066867	0.939724	0.021111	1.88129	0.021688	0.939732	0.684619	1.88124	0.021815
0.940504	1.02058	1.8825	0.067211	0.940722	0.020213	1.88329	0.022665	0.94073	0.684791	1.88324	0.021405
0.941502	1.02059	1.8845	0.067557	0.941719	0.019318	1.88528	0.023633	0.941727	0.684764	1.88523	0.021037
0.9425	1.02017	1.88649	0.068048	0.942717	0.018345	1.88728	0.024286	0.942725	0.684332	1.88723	0.020695
0.943497	1.01974	1.88849	0.068419	0.943715	0.017359	1.88928	0.024656	0.943723	0.683426	1.88923	0.020511
0.944495	1.01932	1.89049	0.068788	0.944713	0.016386	1.89128	0.025012	0.944721	0.682408	1.89123	0.020421
0.945493	1.01889	1.89249	0.069342	0.945711	0.015585	1.89327	0.025371	0.945719	0.681392	1.89323	0.020335
0.946491	1.01849	1.89448	0.070879	0.946708	0.01532	1.89527	0.025345	0.946717	0.680373	1.89522	0.020068
0.947489	1.01827	1.89648	0.072375	0.947706	0.015468	1.89727	0.025035	0.947714	0.679356	1.89722	0.018953
0.948486	1.01841	1.89848	0.073868	0.948704	0.015712	1.89927	0.024727	0.948712	0.678316	1.89922	0.017727
0.949484	1.01879	1.90048	0.075432	0.949702	0.015955	1.90126	0.024169	0.94971	0.67723	1.90122	0.016506
0.950482	1.0193	1.90248	0.076511	0.9507	0.016199	1.90326	0.02205	0.950708	0.676271	1.90321	0.015474
0.95148	1.01981	1.90447	0.077558	0.951697	0.016443	1.90526	0.0195	0.951706	0.675414	1.90521	0.013742
0.952478	1.02031	1.90647	0.0786	0.952695	0.016717	1.90726	0.016968	0.952703	0.674559	1.90721	0.011862
0.953476	1.02082	1.90847	0.078838	0.953693	0.017137	1.90926	0.015143	0.953701	0.6737	1.90921	0.010025
0.954473	1.02117	1.91047	0.078955	0.954691	0.017746	1.91125	0.016094	0.954699	0.672844	1.91121	0.008943
0.955471	1.02105	1.91246	0.079072	0.955689	0.018466	1.91325	0.017207	0.955697	0.67204	1.9132	0.008583
0.956469	1.02071	1.91446	0.079099	0.956687	0.019189	1.91525	0.018374	0.956695	0.671458	1.9152	0.008306
0.957467	1.0202	1.91646	0.078965	0.957684	0.019909	1.91725	0.01867	0.957693	0.671128	1.9172	0.007926
0.958465	1.01971	1.91846	0.078925	0.958682	0.020627	1.91925	0.017525	0.95869	0.670964	1.9192	0.006895
0.959462	1.01917	1.92046	0.078887	0.95968	0.021377	1.92125	0.016271	0.959688	0.6708	1.9212	0.005691
0.96046	1.01862	1.92246	0.078847	0.960678	0.022241	1.92324	0.014985	0.960686	0.670637	1.92319	0.004472
0.961458	1.01809	1.92445	0.077588	0.961676	0.023087	1.92524	0.014617	0.961684	0.670474	1.92519	0.004452
0.962456	1.01791	1.92645	0.076263	0.962674	0.023638	1.92724	0.01498	0.962682	0.670304	1.92719	0.005624
0.963454	1.01819	1.92845	0.074956	0.963671	0.024192	1.92924	0.015387	0.963679	0.670097	1.92919	0.006906
0.964452	1.0184	1.93045	0.073411	0.964669	0.024744	1.93124	0.016097	0.964677	0.669769	1.93119	0.008004
0.965449	1.0186	1.93245	0.072391	0.965667	0.025297	1.93324	0.015745	0.965675	0.669265	1.93319	0.008718
0.966447	1.0188	1.93444	0.071416	0.966665	0.025849	1.93523	0.015263	0.966673	0.668742	1.93518	0.009845
0.967445	1.019	1.93644	0.070494	0.967663	0.026414	1.93723	0.014774	0.967671	0.66822	1.93718	0.011012
0.968443	1.0192	1.93844	0.069671	0.96866	0.02691	1.93923	0.014483	0.968669	0.667698	1.93918	0.012085
0.969441	1.01937	1.94044	0.068789	0.969658	0.02715	1.94123	0.014522	0.969666	0.667174	1.94118	0.012176
0.970438	1.01938	1.94244	0.067903	0.970656	0.027331	1.94322	0.014574	0.970664	0.666639	1.94318	0.011973
0.971436	1.01931	1.94443	0.067093	0.971654	0.027511	1.94522	0.014706	0.971662	0.666025	1.94517	0.011755
0.972434	1.01919	1.94643	0.066516	0.972652	0.027693	1.94722	0.015207	0.97266	0.665256	1.94717	0.01245
0.973432	1.01907	1.94843	0.065967	0.97365	0.027874	1.94922	0.015809	0.973658	0.664412	1.94917	0.014396
0.97443	1.01896	1.95043	0.065421	0.974647	0.027856	1.95121	0.016412	0.974655	0.663567	1.95117	0.016428
0.975428	1.01884	1.95243	0.065381	0.975645	0.027244	1.95321	0.01764	0.975653	0.662719	1.95316	0.018578
0.976425	1.01874	1.95442	0.065359	0.976643	0.026358	1.95521	0.019853	0.976651	0.661869	1.95516	0.020935
0.977423	1.01886	1.95642	0.065338	0.977641	0.025407	1.95721	0.022146	0.977649	0.661099	1.95716	0.022429
0.978421	1.01926	1.95842	0.065306	0.978639	0.024455	1.95921	0.024436	0.978647	0.660623	1.95916	0.023968
0.979419	1.02002	1.96042	0.065281	0.979636	0.023505	1.96121	0.024234	0.979645	0.660481	1.96115	0.024951
0.980417	1.02079	1.96241	0.06528	0.980634	0.022552	1.9632	0.023139	0.980642	0.660516	1.96315	0.026454
0.981414	1.02156	1.96441	0.06528	0.981632	0.02158	1.9652	0.022046	0.98164	0.660552	1.96515	0.028372
0.982412	1.02233	1.96641	0.065103	0.98263	0.020517	1.9672	0.021481	0.982638	0.660587	1.96715	0.030339
0.98341	1.02307	1.96841	0.065016	0.983628	0.019594	1.9692	0.022475	0.983636	0.660622	1.96915	0.032718
0.984408	1.0235	1.97041	0.064951	0.984625	0.019157	1.9712	0.024005	0.984634	0.660646	1.97115	0.034501
0.985406	1.02336	1.9724	0.064886	0.985623	0.018721	1.97319	0.025578	0.985631	0.660543	1.97314	0.036192
0.986404	1.02313	1.9744	0.065947	0.986621	0.018285	1.97519	0.026189	0.986629	0.660291	1.97514	0.037666
0.987401	1.02289	1.9764	0.066623	0.987619	0.017848	1.97719	0.025311	0.987627	0.660207	1.97714	0.038557
0.988399	1.02265	1.9784	0.0673	0.988617	0.017445	1.97919	0.024152	0.988625	0.660164	1.97914	0.039735
0.989397	1.02241	1.9804	0.067778	0.989615	0.017424	1.98119	0.022977	0.989623	0.660122	1.98114	0.040966
0.990395	1.02216	1.98239	0.068154	0.990612	0.017885	1.98318	0.023219	0.99062	0.660078	1.98314	0.041844
0.991393	1.02199	1.98439	0.069052	0.99161	0.017938	1.98518	0.02418	0.991618	0.660031	1.98513	0.041457
0.992391	1.02229	1.98639	0.07002	0.992608	0.017847	1.98718	0.025197	0.992616	0.660043	1.98713	0.040655
0.993388	1.0223	1.98839	0.07107	0.993606	0.017761	1.98918	0.026087	0.993614	0.660551	1.98913	0.039819
0.994386	1.02182	1.99039	0.072105	0.994604	0.017679	1.99118	0.027124	0.994612	0.660897	1.99113	0.039792
0.995384	1.02134	1.99239	0.073129	0.995602	0.017591	1.99317	0.028556	0.99561	0.660987	1.99313	0.039698
0.996382	1.02086	1.99438	0.074153	0.996599	0.017445	1.99517	0.030022	0.996607	0.661078	1.99512	0.039587
0.99738	1.02038	1.99638	0.074339	0.997597	0.016892	1.99717	0.031356	0.997605	0.661168	1.99712	0.039287
0.998377	1.01987	1.99838	0.072433	0.998595	0.016731	1.99917	0.031578	0.998603	0.661258	1.99912	0.03767
0.999375	1.0191	2.00038	0.070355	0.999593	0.017201	2.00116	0.031542	0.999601	0.661332	2.00112	0.035606
1.00037	1.01834	2.00237	0.06738	1.00059	0.017671	2.00316	0.030893	1.0006	0.661278	2.00311	0.03203
1.00137	1.01847	2.00437	0.067637	1.00159	0.018145	2.00516	0.029158	1.0016	0.661183	2.00511	0.031565
1.00237	1.0186	2.00637	0.067498	1.00259	0.018614	2.00716	0.028889	1.00259	0.661287	2.00711	0.030825
1.00337	1.01873	2.00837	0.066876	1.00358	0.019068	2.00915	0.02964	1.00359	0.661391	2.00911	0.02892
1.00436	1.01886	2.01037	0.06621	1.00458	0.019362	2.01115	0.030783	1.00459	0.661495	2.01111	0.026541
1.00536	1.019	2.01236	0.065596	1.00558	0.019328	2.01315	0.031762	1.00559	0.661599	2.0131	0.02414
1.00636	1.01924	2.01436	0.065452	1.00658	0.018493	2.01515	0.03192	1.00659	0.661695	2.0151	0.0223
1.00736	1.0197	2.01636	0.065873	1.00758	0.017663	2.01715	0.031048	1.00758	0.661714	2.0171	0.02187
1.00836	1.02001	2.01836	0.066356	1.00857	0.016832	2.01915	0.029913	1.00858	0.661511	2.0191	0.022145
1.00935	1.02024	2.02035	0.067223	1.00957	0.015997	2.02115	0.029077	1.00958	0.661119	2.02109	0.0223
1.01035	1.02045	2.02235	0.068599	1.01057	0.015172	2.02314	0.029211	1.01058	0.660682	2.02309	0.021982
1.01135	1.02065	2.02435	0.070121	1.01157	0.014438	2.02514	0.030367	1.01157	0.660245	2.02509	0.021156
1.01235	1.02086	2.02635	0.071337	1.01256	0.014118	2.02714	0.031479	1.01257	0.659808	2.02709	0.020252
1.01334	1.02109	2.02835	0.071464	1.01356	0.014249	2.02914	0.031981	1.01357	0.659371	2.02909	0.019697
1.01434	1.02139	2.03035	0.07061	1.01456	0.01456	2.03114	0.030852	1.01457	0.658967	2.03109	0.020471
1.01534	1.02151	2.03234	0.069654	1.01556	0.014871	2.03313	0.028538	1.01557	0.658728	2.03308	0.022482
1.01634	1.0212	2.03434	0.06878	1.01656	0.015183	2.03513	0.026053	1.01656	0.658288	2.03508	0.024509
1.01734	1.02085	2.03634	0.068148	1.01755	0.015494	2.03713	0.023585	1.01756	0.657657	2.03708	0.026358
1.01833	1.02051	2.03834	0.067695	1.01855	0.015854	2.03913	0.02199	1.01856	0.657026	2.03908	0.027321
1.01933	1.02017	2.04034	0.06746	1.01955	0.01647	2.04113	0.020787	1.01956	0.656393	2.04108	0.027381
1.02033	1.01983	2.04234	0.068321	1.02055	0.016942	2.04312	0.019991	1.02056	0.655762	2.04308	0.027532
1.02133	1.01957	2.04433	0.07028	1.02154	0.017163	2.04512	0.020243	1.02155	0.655159	2.04507	0.027905
1.02232	1.01936	2.04633	0.072054	1.02254	0.017384	2.04712	0.021066	1.02255	0.654744	2.04707	0.028371
1.02332	1.02008	2.04833	0.073408	1.02354	0.017605	2.04912	0.021893	1.02355	0.6547	2.04907	0.028794
1.02432	1.02084	2.05033	0.074336	1.02454	0.017827	2.05111	0.02284	1.02455	0.655267	2.05107	0.029042
1.02532	1.0216	2.05232	0.076034	1.02554	0.018057	2.05311	0.024139	1.02554	0.655834	2.05306	0.029137
1.02632	1.02235	2.05432	0.077958	1.02653	0.018353	2.05511	0.02568	1.02654	0.656399	2.05506	0.029407
1.02731	1.02311	2.05632	0.080021	1.02753	0.018658	2.05711	0.027053	1.02754	0.656964	2.05706	0.029689
1.02831	1.0237	2.05832	0.081692	1.02853	0.018656	2.05911	0.027495	1.02854	0.65751	2.05906	0.03018
1.02931	1.02389	2.06031	0.082285	1.02953	0.018654	2.0611	0.026686	1.02954	0.657918	2.06105	0.030807
1.03031	1.0239	2.06231	0.082757	1.03052	0.018653	2.0631	0.025597	1.03053	0.658133	2.06305	0.031231
1.03131	1.02383	2.06431	0.082596	1.03152	0.018651	2.0651	0.024898	1.03153	0.658403	2.06505	0.031415
1.0323	1.02376	2.06631	0.081641	1.03252	0.018649	2.0671	0.025038	1.03253	0.658679	2.06705	0.030999
1.0333	1.02369	2.06831	0.080555	1.03352	0.018517	2.0691	0.025533	1.03353	0.658955	2.06905	0.030365
1.0343	1.02362	2.0703	0.079374	1.03452	0.017773	2.0711	0.026027	1.03452	0.659232	2.07104	0.029956
1.0353	1.02355	2.0723	0.078598	1.03551	0.016809	2.07309	0.025984	1.03552	0.659507	2.07304	0.029641
1.03629	1.02357	2.0743	0.078857	1.03651	0.015593	2.07509	0.025	1.03652	0.659737	2.07504	0.029557
1.03729	1.02363	2.0763	0.079369	1.03751	0.014374	2.07709	0.023759	1.03752	0.659724	2.07704	0.029543
1.03829	1.02372	2.0783	0.080245	1.03851	0.013161	2.07909	0.022803	1.03852	0.659426	2.07904	0.0295
1.03929	1.02381	2.0803	0.081513	1.0395	0.011942	2.08108	0.023261	1.03951	0.658992	2.08104	0.028795
1.04029	1.0239	2.08229	0.082548	1.0405	0.010826	2.08308	0.025609	1.04051	0.658559	2.08304	0.026768
1.04128	1.024	2.08429	0.083552	1.0415	0.010155	2.08508	0.028407	1.04151	0.658142	2.08503	0.024504
1.04228	1.02409	2.08629	0.084181	1.0425	0.009838	2.08708	0.030771	1.04251	0.657754	2.08703	0.022572
1.04328	1.02443	2.08829	0.084099	1.0435	0.01022	2.08908	0.031506	1.0435	0.657354	2.08903	0.021619
1.04428	1.02538	2.09029	0.083675	1.04449	0.010604	2.09108	0.03067	1.0445	0.657207	2.09103	0.021168
1.04527	1.02673	2.09228	0.083349	1.04549	0.010985	2.09307	0.029495	1.0455	0.657301	2.09302	0.020428
1.04627	1.02807	2.09428	0.083468	1.04649	0.011355	2.09507	0.028076	1.0465	0.657292	2.09502	0.019748
1.04727	1.02942	2.09628	0.084094	1.04749	0.011662	2.09707	0.026386	1.0475	0.657283	2.09702	0.019513
1.04827	1.03076	2.09828	0.084787	1.04849	0.011578	2.09907	0.02507	1.04849	0.657273	2.09902	0.019973
1.04927	1.0321	2.10027	0.084861	1.04948	0.010781	2.10106	0.023687	1.04949	0.657263	2.10102	0.020565
1.05026	1.03343	2.10227	0.083611	1.05048	0.009995	2.10306	0.02214	1.05049	0.657253	2.10301	0.020945
1.05126	1.03372	2.10427	0.082337	1.05148	0.009216	2.10506	0.0207	1.05149	0.657185	2.10501	0.020701
1.05226	1.03365	2.10627	0.081166	1.05248	0.008436	2.10706	0.019565	1.05248	0.656887	2.10701	0.019969
1.05326	1.03343	2.10827	0.080898	1.05347	0.007659	2.10906	0.018797	1.05348	0.656235	2.10901	0.019303
1.05425	1.03321	2.11026	0.08211	1.05447	0.006881	2.11105	0.018984	1.05448	0.655538	2.111	0.018869
1.05525	1.03299	2.11226	0.083522	1.05547	0.006209	2.11305	0.019704	1.05548	0.654841	2.113	0.018634
1.05625	1.03277	2.11426	0.084991	1.05647	0.006441	2.11505	0.020488	1.05648	0.654148	2.115	0.018401
1.05725	1.03255	2.11626	0.086361	1.05747	0.006991	2.11705	0.02125	1.05747	0.653453	2.117	0.017968
1.05825	1.03249	2.11826	0.087285	1.05846	0.008006	2.11904	0.021831	1.05847	0.652762	2.119	0.017076
1.05924	1.03249	2.12025	0.088122	1.05946	0.009023	2.12104	0.022149	1.05947	0.652281	2.121	0.01584
1.06024	1.03244	2.12225	0.088261	1.06046	0.010034	2.12304	0.022501	1.06047	0.651987	2.12299	0.014593
1.06124	1.03239	2.12425	0.086665	1.06146	0.011049	2.12504	0.023092	1.06147	0.651779	2.12499	0.013352
1.06224	1.03234	2.12625	0.084198	1.06245	0.012058	2.12704	0.024114	1.06246	0.651572	2.12699	0.012033
1.06324	1.03229	2.12825	0.08176	1.06345	0.012578	2.12904	0.025412	1.06346	0.651364	2.12899	0.010513
1.06423	1.03224	2.13024	0.079939	1.06445	0.012869	2.13103	0.026594	1.06446	0.651157	2.13098	0.009042
1.06523	1.03236	2.13224	0.079304	1.06545	0.012088	2.13303	0.027121	1.06546	0.650959	2.13298	0.007899
1.06623	1.03289	2.13424	0.079123	1.06645	0.011309	2.13503	0.027132	1.06645	0.650986	2.13498	0.00745
1.06723	1.03354	2.13624	0.079133	1.06744	0.010525	2.13703	0.027128	1.06745	0.651242	2.13698	0.007399
1.06822	1.03421	2.13824	0.079348	1.06844	0.009743	2.13903	0.027539	1.06845	0.651618	2.13898	0.007486
1.06922	1.03487	2.14024	0.079348	1.06944	0.008969	2.14103	0.029209	1.06945	0.651995	2.14098	0.008098
1.07022	1.03553	2.14223	0.079259	1.07044	0.008395	2.14302	0.031373	1.07045	0.652371	2.14297	0.009205
1.07122	1.03619	2.14423	0.079038	1.07144	0.008103	2.14502	0.033533	1.07144	0.652746	2.14497	0.010362
1.07222	1.03686	2.14623	0.078398	1.07243	0.007708	2.14702	0.035637	1.07244	0.653116	2.14697	0.011236
1.07321	1.03672	2.14823	0.077522	1.07343	0.00727	2.14902	0.037854	1.07344	0.65327	2.14897	0.011115
1.07421	1.03572	2.15022	0.076632	1.07443	0.006831	2.15101	0.040532	1.07444	0.65273	2.15097	0.01017
1.07521	1.03441	2.15222	0.07569	1.07543	0.006393	2.15301	0.043117	1.07543	0.652382	2.15296	0.009223
1.07621	1.03305	2.15422	0.074821	1.07642	0.005954	2.15501	0.045142	1.07643	0.652079	2.15496	0.008653
1.0772	1.03171	2.15622	0.074181	1.07742	0.005535	2.15701	0.046255	1.07743	0.651778	2.15696	0.008842
1.0782	1.03036	2.15822	0.073452	1.07842	0.005478	2.159	0.047107	1.07843	0.651477	2.15896	0.009287
1.0792	1.02902	2.16021	0.072442	1.07942	0.00571	2.161	0.047863	1.07943	0.651174	2.16095	0.009731
1.0802	1.02782	2.16221	0.071266	1.08042	0.006349	2.163	0.048303	1.08042	0.650868	2.16295	0.010513
1.0812	1.02693	2.16421	0.0701	1.08141	0.006987	2.165	0.048519	1.08142	0.650488	2.16495	0.012097
1.08219	1.0266	2.16621	0.069211	1.08241	0.007629	2.167	0.048742	1.08242	0.649919	2.16695	0.014013
1.08319	1.02635	2.1682	0.069112	1.08341	0.008268	2.16899	0.049082	1.08342	0.649187	2.16894	0.015909
1.08419	1.02611	2.1702	0.069482	1.08441	0.008914	2.17099	0.04956	1.08441	0.648452	2.17094	0.017472
1.08519	1.02586	2.1722	0.069932	1.0854	0.00977	2.17299	0.049912	1.08541	0.647721	2.17294	0.018346
1.08619	1.02561	2.1742	0.070997	1.0864	0.0108	2.17499	0.050169	1.08641	0.646988	2.17494	0.01918
1.08718	1.02535	2.1762	0.073166	1.0874	0.011134	2.17699	0.050486	1.08741	0.646275	2.17694	0.02013
1.08818	1.02505	2.1782	0.075725	1.0884	0.011466	2.17899	0.0514	1.08841	0.645827	2.17894	0.021511
1.08918	1.02471	2.18019	0.077968	1.0894	0.011801	2.18098	0.052636	1.0894	0.645641	2.18093	0.023254
1.09018	1.02437	2.18219	0.080244	1.09039	0.012133	2.18298	0.053959	1.0904	0.645757	2.18293	0.024895
1.09118	1.02404	2.18419	0.084027	1.09139	0.012467	2.18498	0.055157	1.0914	0.645873	2.18493	0.026129
1.09217	1.0237	2.18619	0.088518	1.09239	0.012738	2.18698	0.05576	1.0924	0.645989	2.18693	0.02708
1.09317	1.02336	2.18819	0.093322	1.09339	0.012196	2.18898	0.056326	1.0934	0.646105	2.18893	0.028134
1.09417	1.02297	2.19019	0.098575	1.09438	0.011721	2.19097	0.05692	1.09439	0.646224	2.19093	0.029119
1.09517	1.02224	2.19218	0.103649	1.09538	0.011265	2.19297	0.057886	1.09539	0.646373	2.19292	0.029993
1.09616	1.02176	2.19418	0.108717	1.09638	0.010808	2.19497	0.059531	1.09639	0.646609	2.19492	0.031048
1.09716	1.02146	2.19618	0.113816	1.09738	0.010353	2.19697	0.061059	1.09739	0.646639	2.19692	0.03216
1.09816	1.02117	2.19818	0.119353	1.09838	0.009896	2.19897	0.061897	1.09838	0.646619	2.19892	0.033567
1.09916	1.02089	2.20017	0.125825	1.09937	0.009441	2.20096	0.061639	1.09938	0.646596	2.20092	0.035651
1.10015	1.0206	2.20217	0.132236	1.10037	0.009004	2.20296	0.061107	1.10038	0.646573	2.20291	0.037707
1.10115	1.02032	2.20417	0.13884	1.10137	0.008806	2.20496	0.060767	1.10138	0.646549	2.20491	0.039717
1.10215	1.02036	2.20617	0.146762	1.10237	0.008814	2.20696	0.061523	1.10238	0.646526	2.20691	0.04148
1.10315	1.02032	2.20816	0.155363	1.10337	0.008851	2.20895	0.063791	1.10337	0.646827	2.20891	0.042965
1.10415	1.01988	2.21016	0.163966	1.10436	0.008887	2.21095	0.066061	1.10437	0.647495	2.2109	0.044437
1.10514	1.0194	2.21216	0.174285	1.10536	0.008924	2.21295	0.068813	1.10537	0.648397	2.2129	0.045663
1.10614	1.01892	2.21416	0.195161	1.10636	0.00896	2.21495	0.075375	1.10637	0.649324	2.2149	0.046608
1.10714	1.01843	2.21616	0.218495	1.10736	0.008723	2.21695	0.082294	1.10736	0.65025	2.2169	0.048173
1.10814	1.01795	2.21815	0.233451	1.10835	0.008023	2.21895	0.084942	1.10836	0.651174	2.21889	0.049394
1.10914	1.0175	2.22015	0.246332	1.10935	0.00715	2.22094	0.086961	1.10936	0.652103	2.22089	0.050144
1.11013	1.0172	2.22215	0.257457	1.11035	0.00626	2.22294	0.088343	1.11036	0.652903	2.22289	0.050793
1.11113	1.01786	2.22415	0.266553	1.11135	0.00538	2.22494	0.089178	1.11136	0.653434	2.22489	0.051024
1.11213	1.01861	2.22615	0.275081	1.11235	0.004488	2.22694	0.089972	1.11235	0.653517	2.22689	0.050878
1.11313	1.01935	2.22815	0.282132	1.11334	0.0036	2.22893	0.090785	1.11335	0.65356	2.22889	0.050632
1.11413	1.02009	2.23014	0.289635	1.11434	0.002716	2.23093	0.092302	1.11435	0.653603	2.23088	0.050322
1.11512	1.02084	2.23214	0.298238	1.11534	0.002798	2.23293	0.094791	1.11535	0.653646	2.23288	0.050329
1.11612	1.02157	2.23414	0.306926	1.11634	0.002266	2.23493	0.097742	1.11635	0.653689	2.23488	0.05078
1.11712	1.02222	2.23614	0.315945	1.11733	0.001452	2.23693	0.100635	1.11734	0.65372	2.23688	0.051331
1.11812	1.02195	2.23814	0.325484	1.11833	0.000619	2.23893	0.10241	1.11834	0.653634	2.23888	0.051665
1.11911	1.02129	2.24013	0.335165	1.11933	-0.000224	2.24092	0.102938	1.11934	0.653889	2.24087	0.050743
1.12011	1.02053	2.24213	0.344648	1.12033	-0.001058	2.24292	0.103156	1.12034	0.654174	2.24287	0.048919
1.12111	1.01976	2.24413	0.353254	1.12133	-0.001893	2.24492	0.103735	1.12133	0.654458	2.24487	0.047096
1.12211	1.019	2.24613	0.361093	1.12232	-0.002633	2.24692	0.105467	1.12233	0.654742	2.24687	0.045544
1.12311	1.01824	2.24812	0.368637	1.12332	-0.003081	2.24892	0.10798	1.12333	0.655026	2.24887	0.044551
1.1241	1.01807	2.25012	0.374864	1.12432	-0.003253	2.25091	0.110518	1.12433	0.65531	2.25087	0.043835
1.1251	1.01864	2.25212	0.380773	1.12532	-0.003399	2.25291	0.112169	1.12533	0.655409	2.25286	0.043126
1.1261	1.01973	2.25412	0.387286	1.12632	-0.003543	2.25491	0.113096	1.12632	0.655417	2.25486	0.042389
1.1271	1.02096	2.25611	0.393917	1.12731	-0.003689	2.25691	0.114096	1.12732	0.655398	2.25686	0.04161
1.12809	1.02219	2.25811	0.399163	1.12831	-0.003834	2.2589	0.114929	1.12832	0.655377	2.25886	0.040818
1.12909	1.02341	2.26011	0.401763	1.12931	-0.004237	2.2609	0.114654	1.12932	0.655356	2.26085	0.039806
1.13009	1.02464	2.26211	0.40314	1.13031	-0.005016	2.2629	0.113175	1.13031	0.655335	2.26285	0.03889
1.13109	1.02568	2.26411	0.404037	1.13131	-0.005694	2.2649	0.111369	1.13131	0.655314	2.26485	0.038163
1.13209	1.02612	2.26611	0.403574	1.1323	-0.006361	2.26689	0.1102	1.13231	0.655462	2.26685	0.037491
1.13308	1.02602	2.2681	0.402444	1.1333	-0.007026	2.26889	0.110247	1.13331	0.655914	2.26884	0.037117
1.13408	1.0258	2.2701	0.401441	1.1343	-0.007697	2.27089	0.110879	1.13431	0.656686	2.27084	0.03655
1.13508	1.02557	2.2721	0.401622	1.1353	-0.00836	2.27289	0.111525	1.1353	0.657473	2.27284	0.035724
1.13608	1.02535	2.2741	0.402737	1.13629	-0.008951	2.27489	0.111764	1.1363	0.658263	2.27484	0.035
1.13708	1.02512	2.2761	0.403536	1.13729	-0.008848	2.27689	0.11123	1.1373	0.659049	2.27684	0.034821
1.13807	1.02489	2.27809	0.404111	1.13829	-0.008769	2.27888	0.110342	1.1383	0.659837	2.27883	0.035061
1.13907	1.0247	2.28009	0.402707	1.13929	-0.008703	2.28088	0.109245	1.13929	0.660547	2.28083	0.035405
1.14007	1.02496	2.28209	0.399737	1.14028	-0.008638	2.28288	0.107252	1.14029	0.660934	2.28283	0.035291
1.14107	1.02541	2.28409	0.396735	1.14128	-0.008573	2.28488	0.104647	1.14129	0.661415	2.28483	0.034279
1.14206	1.02589	2.28609	0.393658	1.14228	-0.008508	2.28688	0.102113	1.14229	0.661911	2.28683	0.03283
1.14306	1.02636	2.28809	0.390534	1.14328	-0.008443	2.28888	0.1	1.14329	0.66241	2.28883	0.03143
1.14406	1.02684	2.29008	0.387763	1.14428	-0.008448	2.29087	0.098674	1.14428	0.662908	2.29082	0.031069
1.14506	1.02731	2.29208	0.385226	1.14527	-0.008178	2.29287	0.097815	1.14528	0.663406	2.29282	0.03167
1.14606	1.02752	2.29408	0.382957	1.14627	-0.007451	2.29487	0.096964	1.14628	0.663905	2.29482	0.032294
1.14705	1.02754	2.29608	0.380234	1.14727	-0.006695	2.29687	0.095653	1.14728	0.664659	2.29682	0.032704
1.14805	1.02753	2.29807	0.376768	1.14827	-0.005947	2.29887	0.094259	1.14828	0.665258	2.29882	0.032969
1.14905	1.02752	2.30007	0.373075	1.14926	-0.005194	2.30086	0.09331	1.14927	0.66572	2.30082	0.033407
1.15005	1.02751	2.30207	0.368699	1.15026	-0.004445	2.30286	0.092332	1.15027	0.666205	2.30281	0.033958
1.15104	1.0275	2.30407	0.363505	1.15126	-0.00394	2.30486	0.090979	1.15127	0.666714	2.30481	0.034511
1.15204	1.0275	2.30606	0.357876	1.15226	-0.0037	2.30686	0.088933	1.15227	0.66723	2.30681	0.034756
1.15304	1.02771	2.30806	0.352421	1.15326	-0.003937	2.30885	0.086551	1.15326	0.667745	2.30881	0.034733
1.15404	1.02815	2.31006	0.348595	1.15425	-0.004214	2.31085	0.084702	1.15426	0.668012	2.3108	0.034694
1.15504	1.02824	2.31206	0.346187	1.15525	-0.004512	2.31285	0.083475	1.15526	0.667911	2.3128	0.034363
1.15603	1.0282	2.31406	0.343874	1.15625	-0.004826	2.31485	0.08227	1.15626	0.66743	2.3148	0.033836
1.15703	1.02817	2.31605	0.341387	1.15725	-0.005144	2.31684	0.081	1.15726	0.66686	2.3168	0.033344
1.15803	1.02813	2.31805	0.338432	1.15825	-0.005451	2.31884	0.07947	1.15825	0.66629	2.31879	0.033087
1.15903	1.0281	2.32005	0.335126	1.15924	-0.005661	2.32084	0.078241	1.15925	0.665719	2.32079	0.033505
1.16003	1.02798	2.32205	0.33177	1.16024	-0.005842	2.32284	0.077519	1.16025	0.665148	2.32279	0.034348
1.16102	1.02701	2.32405	0.329111	1.16124	-0.006027	2.32484	0.076969	1.16125	0.664729	2.32479	0.035218
1.16202	1.02616	2.32605	0.32651	1.16224	-0.006212	2.32684	0.077094	1.16224	0.664714	2.32679	0.035685
1.16302	1.02548	2.32804	0.32337	1.16324	-0.006397	2.32884	0.077831	1.16324	0.665017	2.32878	0.035363
1.16402	1.02483	2.33004	0.320231	1.16423	-0.006582	2.33083	0.078695	1.16424	0.665383	2.33078	0.034707
1.16501	1.02417	2.33204	0.317191	1.16523	-0.006767	2.33283	0.079668	1.16524	0.665745	2.33278	0.034079
1.16601	1.02351	2.33404	0.314452	1.16623	-0.00631	2.33483	0.080196	1.16624	0.666111	2.33478	0.034032
1.16701	1.02285	2.33604	0.311897	1.16723	-0.005426	2.33683	0.080056	1.16723	0.666476	2.33678	0.034987
1.16801	1.02314	2.33803	0.309095	1.16822	-0.004205	2.33882	0.079753	1.16823	0.666841	2.33878	0.036328
1.16901	1.02392	2.34003	0.306156	1.16922	-0.002905	2.34082	0.079387	1.16923	0.666906	2.34077	0.037654
1.17	1.02484	2.34203	0.303466	1.17022	-0.001605	2.34282	0.079648	1.17023	0.666183	2.34277	0.038944
1.171	1.02571	2.34403	0.300918	1.17122	-0.000303	2.34482	0.080801	1.17123	0.664798	2.34477	0.040217
1.172	1.02661	2.34603	0.299252	1.17222	0.000997	2.34682	0.081851	1.17222	0.663283	2.34677	0.041492
1.173	1.02755	2.34802	0.298927	1.17321	0.002089	2.34881	0.082566	1.17322	0.661771	2.34877	0.042308
1.17399	1.02853	2.35002	0.299107	1.17421	0.002907	2.35081	0.083422	1.17422	0.660254	2.35076	0.041878
1.17499	1.02921	2.35202	0.299307	1.17521	0.003247	2.35281	0.084743	1.17522	0.658743	2.35276	0.040652
1.17599	1.02943	2.35402	0.299524	1.17621	0.003366	2.35481	0.08632	1.17622	0.657259	2.35476	0.03946
1.17699	1.02919	2.35601	0.299471	1.1772	0.003456	2.35681	0.088745	1.17721	0.656098	2.35676	0.038955
1.17799	1.02877	2.35801	0.299206	1.1782	0.003545	2.3588	0.091921	1.17821	0.655726	2.35876	0.039454
1.17898	1.02835	2.36001	0.298859	1.1792	0.003635	2.3608	0.095248	1.17921	0.655522	2.36075	0.0403
1.17998	1.02794	2.36201	0.298258	1.1802	0.003694	2.3628	0.098835	1.18021	0.655316	2.36275	0.041117
1.18098	1.02752	2.36401	0.297416	1.18119	0.003628	2.3648	0.101781	1.1812	0.655113	2.36475	0.041527
1.18198	1.02718	2.366	0.296518	1.18219	0.0035	2.3668	0.103656	1.1822	0.654908	2.36675	0.041496
1.18297	1.02718	2.368	0.295776	1.18319	0.003335	2.36879	0.105423	1.1832	0.654594	2.36874	0.041386
1.18397	1.02714	2.37	0.296	1.18419	0.00316	2.37079	0.106695	1.1842	0.653994	2.37074	0.041164
1.18497	1.02684	2.372	0.29712	1.18519	0.002988	2.37279	0.10792	1.18519	0.65338	2.37274	0.040891
1.18597	1.02644	2.374	0.298367	1.18619	0.002815	2.37479	0.109549	1.18619	0.652785	2.37474	0.040665
1.18697	1.02604	2.376	0.300598	1.18718	0.002642	2.37678	0.111068	1.18719	0.652186	2.37674	0.0405
1.18796	1.02564	2.37799	0.304005	1.18818	0.002534	2.37878	0.112728	1.18819	0.651591	2.37873	0.040905
1.18896	1.02524	2.37999	0.307643	1.18918	0.00246	2.38078	0.114955	1.18919	0.650993	2.38073	0.041925
1.18996	1.02446	2.38199	0.311113	1.19018	0.002512	2.38278	0.117488	1.19018	0.650394	2.38273	0.043055
1.19096	1.0235	2.38399	0.314418	1.19117	0.002589	2.38478	0.120621	1.19118	0.649702	2.38473	0.043882
1.19196	1.02271	2.38599	0.317822	1.19217	0.002666	2.38678	0.123833	1.19218	0.648576	2.38673	0.043428
1.19295	1.02201	2.38798	0.321326	1.19317	0.002743	2.38877	0.126539	1.19318	0.647094	2.38872	0.041491
1.19395	1.02132	2.38998	0.324464	1.19417	0.00282	2.39077	0.129127	1.19417	0.645563	2.39072	0.039325
1.19495	1.02063	2.39198	0.326318	1.19517	0.002636	2.39277	0.130641	1.19517	0.644031	2.39272	0.037244
1.19595	1.01993	2.39398	0.327231	1.19616	0.002005	2.39477	0.130826	1.19617	0.642496	2.39472	0.035718
1.19694	1.01924	2.39597	0.328047	1.19716	0.00151	2.39677	0.130464	1.19717	0.640967	2.39672	0.034759
1.19794	1.01853	2.39797	0.32858	1.19816	0.00114	2.39876	0.129904	1.19817	0.639568	2.39872	0.033905
1.19894	1.01844	2.39997	0.329075	1.19916	0.000786	2.40076	0.129302	1.19917	0.638526	2.40071	0.033922
1.19994	1.01868	2.40197	0.329745	1.20015	0.00043	2.40276	0.129482	1.20016	0.638452	2.40271	0.034969
1.20094	1.01893	2.40396	0.330592	1.20115	7.5e-05	2.40476	0.130304	1.20116	0.638534	2.40471	0.036187
1.20193	1.01917	2.40596	0.331667	1.20215	-0.00028	2.40675	0.130901	1.20216	0.63861	2.40671	0.037078
1.20293	1.01941	2.40796	0.332664	1.20315	-0.000208	2.40875	0.129602	1.20316	0.638685	2.4087	0.037352
1.20393	1.0198	2.40996	0.333513	1.20415	-0.000256	2.41075	0.125982	1.20415	0.638765	2.4107	0.037367
1.20493	1.02062	2.41196	0.334452	1.20514	-0.000689	2.41275	0.122033	1.20515	0.638952	2.4127	0.037398
1.20592	1.02132	2.41396	0.335649	1.20614	-0.001172	2.41475	0.119271	1.20615	0.639438	2.4147	0.037702
1.20692	1.0217	2.41595	0.336982	1.20714	-0.001616	2.41674	0.119009	1.20715	0.639975	2.4167	0.038223
1.20792	1.02198	2.41795	0.338321	1.20814	-0.002059	2.41874	0.120016	1.20815	0.640454	2.41869	0.038656
1.20892	1.02226	2.41995	0.338658	1.20913	-0.00253	2.42074	0.12093	1.20914	0.640928	2.42069	0.039076
1.20992	1.02254	2.42195	0.337038	1.21013	-0.003015	2.42274	0.121272	1.21014	0.641402	2.42269	0.039103
1.21091	1.02283	2.42395	0.334517	1.21113	-0.003497	2.42474	0.120999	1.21114	0.641875	2.42469	0.038433
1.21191	1.02283	2.42595	0.331899	1.21213	-0.003679	2.42673	0.12064	1.21214	0.642349	2.42668	0.037457
1.21291	1.02274	2.42794	0.328964	1.21313	-0.003699	2.42873	0.119914	1.21313	0.64264	2.42868	0.036326
1.21391	1.02295	2.42994	0.325801	1.21412	-0.003719	2.43073	0.118115	1.21413	0.642771	2.43068	0.035188
1.2149	1.02328	2.43194	0.322644	1.21512	-0.003739	2.43273	0.115522	1.21513	0.642715	2.43268	0.03427
1.2159	1.02361	2.43394	0.319302	1.21612	-0.00376	2.43473	0.11286	1.21613	0.64258	2.43468	0.033428
1.2169	1.02394	2.43594	0.315199	1.21712	-0.003838	2.43673	0.110788	1.21713	0.642445	2.43668	0.033314
1.2179	1.02427	2.43793	0.310483	1.21812	-0.004178	2.43872	0.109253	1.21812	0.64231	2.43867	0.033499
1.2189	1.02456	2.43993	0.305745	1.21911	-0.004697	2.44072	0.107643	1.21912	0.642175	2.44067	0.033164
1.21989	1.02476	2.44193	0.30173	1.22011	-0.005274	2.44272	0.106158	1.22012	0.642641	2.44267	0.032752
1.22089	1.02451	2.44393	0.298616	1.22111	-0.005865	2.44472	0.105311	1.22112	0.643805	2.44467	0.032101
1.22189	1.02404	2.44592	0.295649	1.22211	-0.006454	2.44672	0.104973	1.22211	0.645314	2.44667	0.031634
1.22289	1.02356	2.44792	0.292617	1.2231	-0.007045	2.44871	0.104628	1.22311	0.646894	2.44867	0.031677
1.22388	1.02311	2.44992	0.289069	1.2241	-0.007635	2.45071	0.103712	1.22411	0.648479	2.45066	0.031585
1.22488	1.02268	2.45192	0.284912	1.2251	-0.007863	2.45271	0.10148	1.22511	0.65006	2.45266	0.031054
1.22588	1.02222	2.45391	0.280617	1.2261	-0.007787	2.45471	0.098517	1.22611	0.651635	2.45466	0.030139
1.22688	1.02195	2.45591	0.276495	1.2271	-0.007593	2.4567	0.095551	1.2271	0.652958	2.45666	0.02917
1.22788	1.02197	2.45791	0.273105	1.22809	-0.007372	2.4587	0.093917	1.2281	0.653566	2.45865	0.028112
1.22887	1.0221	2.45991	0.270254	1.22909	-0.007151	2.4607	0.094171	1.2291	0.653816	2.46065	0.026622
1.22987	1.02228	2.46191	0.267507	1.23009	-0.00693	2.4627	0.09437	1.2301	0.653995	2.46265	0.024748
1.23087	1.02246	2.46391	0.264615	1.23109	-0.006709	2.4647	0.094334	1.2311	0.654158	2.46465	0.022914
1.23187	1.02264	2.4659	0.261067	1.23208	-0.006463	2.46669	0.093712	1.23209	0.654321	2.46664	0.021263
1.23287	1.02282	2.4679	0.25698	1.23308	-0.006178	2.46869	0.093406	1.23309	0.654484	2.46864	0.019753
1.23386	1.02317	2.4699	0.253178	1.23408	-0.006516	2.47069	0.094015	1.23409	0.654647	2.47064	0.01822
1.23486	1.02385	2.4719	0.250615	1.23508	-0.007134	2.47269	0.094709	1.23509	0.654774	2.47264	0.01697
1.23586	1.02474	2.4739	0.249377	1.23608	-0.007754	2.47469	0.095252	1.23608	0.654767	2.47464	0.016254
1.23686	1.0257	2.47589	0.248297	1.23707	-0.008371	2.47668	0.095353	1.23708	0.65454	2.47663	0.015735
1.23785	1.02666	2.47789	0.247206	1.23807	-0.008993	2.47868	0.095314	1.23808	0.654241	2.47863	0.015174
1.23885	1.02761	2.47989	0.245616	1.23907	-0.009624	2.48068	0.095592	1.23908	0.653942	2.48063	0.014329
1.23985	1.02857	2.48189	0.243358	1.24007	-0.010362	2.48268	0.096154	1.24008	0.653643	2.48263	0.013761
1.24085	1.02947	2.48389	0.241064	1.24107	-0.010745	2.48468	0.096572	1.24107	0.653346	2.48463	0.01384
1.24185	1.03019	2.48588	0.239134	1.24206	-0.010788	2.48667	0.097023	1.24207	0.653394	2.48663	0.013992
1.24284	1.03066	2.48788	0.237566	1.24306	-0.010761	2.48867	0.097658	1.24307	0.653813	2.48862	0.014789
1.24384	1.031	2.48988	0.235875	1.24406	-0.010733	2.49067	0.098477	1.24407	0.654678	2.49062	0.015938
1.24484	1.03133	2.49188	0.234158	1.24506	-0.010706	2.49267	0.099312	1.24506	0.655683	2.49262	0.016856
1.24584	1.03166	2.49387	0.232369	1.24605	-0.010678	2.49467	0.100155	1.24606	0.656684	2.49462	0.017555
1.24683	1.03199	2.49587	0.230521	1.24705	-0.010825	2.49667	0.101142	1.24706	0.657685	2.49662	0.017465
1.24783	1.03232	2.49787	0.228675	1.24805	-0.011187	2.49866	0.102276	1.24806	0.65869	2.49862	0.016826
1.24883	1.03215	2.49987	0.227077	1.24905	-0.011713	2.50066	0.103408	1.24906	0.659495	2.50061	0.016183
1.24983	1.03147	2.50187	0.226213	1.25005	-0.012277	2.50266	0.104554	1.25005	0.659439	2.50261	0.01565
1.25083	1.03069	2.50386	0.22586	1.25104	-0.012842	2.50466	0.105347	1.25105	0.658967	2.50461	0.015761
1.25182	1.02987	2.50586	0.225506	1.25204	-0.013407	2.50665	0.105484	1.25205	0.658391	2.50661	0.016577
1.25282	1.02904	2.50786	0.224773	1.25304	-0.013973	2.50865	0.105668	1.25305	0.657797	2.5086	0.017406
1.25382	1.02822	2.50986	0.223687	1.25404	-0.014336	2.51065	0.106007	1.25404	0.657203	2.5106	0.018413
1.25482	1.0274	2.51186	0.222673	1.25503	-0.014352	2.51265	0.106258	1.25504	0.65664	2.5126	0.019429
1.25581	1.0268	2.51385	0.221815	1.25603	-0.014521	2.51464	0.106144	1.25604	0.656105	2.5146	0.020143
1.25681	1.02652	2.51585	0.221294	1.25703	-0.014777	2.51664	0.105415	1.25704	0.655619	2.51659	0.020866
1.25781	1.02629	2.51785	0.220837	1.25803	-0.015033	2.51864	0.103023	1.25804	0.655317	2.51859	0.021229
1.25881	1.026	2.51985	0.220207	1.25903	-0.015289	2.52064	0.099526	1.25903	0.655374	2.52059	0.020863
1.25981	1.02571	2.52185	0.21938	1.26002	-0.01553	2.52264	0.095986	1.26003	0.655631	2.52259	0.020208
1.2608	1.02541	2.52385	0.217997	1.26102	-0.01576	2.52463	0.092791	1.26103	0.655888	2.52459	0.019631
1.2618	1.02512	2.52584	0.216225	1.26202	-0.016246	2.52663	0.090462	1.26203	0.656146	2.52658	0.0199
1.2628	1.02474	2.52784	0.214456	1.26302	-0.016618	2.52863	0.0887	1.26303	0.656403	2.52858	0.021179
1.2638	1.02406	2.52984	0.213122	1.26401	-0.016611	2.53063	0.08696	1.26402	0.656713	2.53058	0.022508
1.2648	1.0233	2.53184	0.212467	1.26501	-0.016528	2.53263	0.085231	1.26502	0.657145	2.53258	0.023241
1.26579	1.02264	2.53384	0.211839	1.26601	-0.016446	2.53463	0.083131	1.26602	0.657199	2.53458	0.023309
1.26679	1.02199	2.53583	0.211259	1.26701	-0.016363	2.53662	0.080568	1.26702	0.656871	2.53658	0.023458
1.26779	1.02133	2.53783	0.21112	1.26801	-0.016281	2.53862	0.077998	1.26801	0.656543	2.53857	0.023693
1.26879	1.02068	2.53983	0.211694	1.269	-0.016148	2.54062	0.075466	1.26901	0.656215	2.54057	0.023933
1.26978	1.02002	2.54183	0.212513	1.27	-0.01607	2.54262	0.073032	1.27001	0.655886	2.54257	0.023907
1.27078	1.01969	2.54382	0.213327	1.271	-0.016248	2.54462	0.070639	1.27101	0.655559	2.54457	0.023703
1.27178	1.01976	2.54582	0.21362	1.272	-0.016573	2.54662	0.068128	1.27201	0.655113	2.54657	0.023502
1.27278	1.02004	2.54782	0.213185	1.273	-0.016897	2.54861	0.065216	1.273	0.654867	2.54856	0.022903
1.27378	1.02041	2.54982	0.212714	1.27399	-0.017222	2.55061	0.061968	1.274	0.654996	2.55056	0.021569
1.27477	1.02078	2.55181	0.211841	1.27499	-0.017546	2.55261	0.058895	1.275	0.655228	2.55256	0.020196
1.27577	1.02115	2.55381	0.210178	1.27599	-0.017902	2.55461	0.056554	1.276	0.655461	2.55456	0.018593
1.27677	1.02151	2.55581	0.208174	1.27699	-0.018323	2.5566	0.055559	1.27699	0.655694	2.55656	0.017
1.27777	1.02178	2.55781	0.206141	1.27798	-0.018738	2.5586	0.055356	1.27799	0.655926	2.55855	0.016085
1.27876	1.02197	2.55981	0.204188	1.27898	-0.019123	2.5606	0.055318	1.27899	0.656225	2.56055	0.015274
1.27976	1.02209	2.56181	0.202469	1.27998	-0.019506	2.5626	0.055363	1.27999	0.656511	2.56255	0.015258
1.28076	1.02217	2.5638	0.200883	1.28098	-0.019889	2.56459	0.054789	1.28099	0.656607	2.56455	0.016545
1.28176	1.02225	2.5658	0.199515	1.28198	-0.020272	2.56659	0.053867	1.28198	0.656596	2.56654	0.01829
1.28276	1.02233	2.5678	0.198329	1.28297	-0.020656	2.56859	0.053006	1.28298	0.656585	2.56854	0.020401
1.28375	1.02241	2.5698	0.197079	1.28397	-0.020517	2.57059	0.052776	1.28398	0.656575	2.57054	0.02272
1.28475	1.02246	2.5718	0.195813	1.28497	-0.019906	2.57259	0.053491	1.28498	0.656564	2.57254	0.024414
1.28575	1.02243	2.5738	0.194626	1.28597	-0.019201	2.57458	0.054221	1.28598	0.656646	2.57454	0.026009
1.28675	1.02238	2.57579	0.193834	1.28696	-0.018474	2.57658	0.054557	1.28697	0.656925	2.57653	0.026899
1.28775	1.02246	2.57779	0.193255	1.28796	-0.017746	2.57858	0.054106	1.28797	0.657198	2.57853	0.026544
1.28874	1.02259	2.57979	0.192679	1.28896	-0.017018	2.58058	0.053314	1.28897	0.657398	2.58053	0.025917
1.28974	1.02271	2.58179	0.191834	1.28996	-0.016292	2.58258	0.052689	1.28997	0.657596	2.58253	0.025268
1.29074	1.02283	2.58379	0.190253	1.29096	-0.015898	2.58458	0.052432	1.29096	0.657795	2.58453	0.024356
1.29174	1.02296	2.58578	0.188209	1.29195	-0.015797	2.58657	0.052215	1.29196	0.657994	2.58652	0.023004
1.29273	1.02317	2.58778	0.185916	1.29295	-0.015616	2.58857	0.051817	1.29296	0.658193	2.58852	0.021472
1.29373	1.02349	2.58978	0.183218	1.29395	-0.015345	2.59057	0.051357	1.29396	0.658098	2.59052	0.020212
1.29473	1.02365	2.59178	0.180525	1.29495	-0.015075	2.59257	0.051746	1.29496	0.657676	2.59252	0.019969
1.29573	1.02369	2.59377	0.17789	1.29594	-0.014805	2.59457	0.053523	1.29595	0.657138	2.59452	0.020639
1.29673	1.02372	2.59577	0.175672	1.29694	-0.014534	2.59657	0.055301	1.29695	0.656576	2.59652	0.021352
1.29772	1.02376	2.59777	0.173774	1.29794	-0.014205	2.59856	0.05706	1.29795	0.656015	2.59851	0.022392
1.29872	1.02379	2.59977	0.171396	1.29894	-0.013756	2.60056	0.058245	1.29895	0.655453	2.60051	0.024007
1.29972	1.02387	2.60176	0.169127	1.29994	-0.013312	2.60256	0.058655	1.29994	0.654892	2.60251	0.025407
1.30072	1.02402	2.60376	0.167554	1.30093	-0.012911	2.60456	0.058788	1.30094	0.654438	2.60451	0.026648
1.30171	1.024	2.60576	0.167126	1.30193	-0.012508	2.60655	0.058178	1.30194	0.654214	2.60651	0.027267
1.30271	1.02366	2.60776	0.167212	1.30293	-0.012107	2.60855	0.057062	1.30294	0.654202	2.6085	0.027325
1.30371	1.02332	2.60976	0.167144	1.30393	-0.011706	2.61055	0.055971	1.30394	0.654261	2.6105	0.027482
1.30471	1.02299	2.61176	0.16687	1.30492	-0.011282	2.61255	0.055282	1.30493	0.654319	2.6125	0.027246
1.30571	1.02265	2.61375	0.166635	1.30592	-0.010639	2.61454	0.055481	1.30593	0.654378	2.6145	0.026488
1.3067	1.02233	2.61575	0.166437	1.30692	-0.009955	2.61654	0.055754	1.30693	0.654436	2.61649	0.026229
1.3077	1.02208	2.61775	0.166452	1.30792	-0.009366	2.61854	0.055998	1.30793	0.654323	2.61849	0.026184
1.3087	1.02201	2.61975	0.166922	1.30892	-0.008803	2.62054	0.055784	1.30892	0.653933	2.62049	0.026573
1.3097	1.02211	2.62175	0.167606	1.30991	-0.00824	2.62254	0.054676	1.30992	0.653512	2.62249	0.02732
1.3107	1.02225	2.62374	0.168249	1.31091	-0.007676	2.62453	0.053572	1.31092	0.653192	2.62448	0.027357
1.31169	1.02238	2.62574	0.168665	1.31191	-0.007113	2.62653	0.052548	1.31192	0.652861	2.62648	0.02744
1.31269	1.02251	2.62774	0.168567	1.31291	-0.00695	2.62853	0.051884	1.31292	0.65253	2.62848	0.027803
1.31369	1.02265	2.62974	0.168237	1.31391	-0.007033	2.63053	0.051613	1.31391	0.6522	2.63048	0.028576
1.31469	1.0227	2.63174	0.168165	1.3149	-0.00704	2.63253	0.051369	1.31491	0.651908	2.63248	0.029473
1.31568	1.02266	2.63373	0.168699	1.3159	-0.006945	2.63453	0.051321	1.31591	0.652013	2.63448	0.03052
1.31668	1.02268	2.63573	0.169411	1.3169	-0.006846	2.63652	0.051727	1.31691	0.652412	2.63647	0.031238
1.31768	1.02275	2.63773	0.170036	1.3179	-0.006747	2.63852	0.052298	1.31791	0.652531	2.63847	0.030848
1.31868	1.02283	2.63973	0.170528	1.31889	-0.006649	2.64052	0.052865	1.3189	0.652621	2.64047	0.030102
1.31968	1.0229	2.64172	0.17035	1.31989	-0.006463	2.64252	0.052586	1.3199	0.652711	2.64247	0.028931
1.32067	1.02298	2.64372	0.169363	1.32089	-0.006016	2.64452	0.050996	1.3209	0.652801	2.64447	0.027752
1.32167	1.02297	2.64572	0.168352	1.32189	-0.005776	2.64651	0.049651	1.3219	0.652891	2.64647	0.027519
1.32267	1.02276	2.64772	0.167808	1.32289	-0.006141	2.64851	0.048525	1.32289	0.652746	2.64846	0.027331
1.32367	1.02269	2.64972	0.168094	1.32388	-0.006569	2.65051	0.048499	1.32389	0.652169	2.65046	0.027397
1.32466	1.02293	2.65171	0.168721	1.32488	-0.006997	2.65251	0.049914	1.32489	0.651418	2.65246	0.027796
1.32566	1.02321	2.65371	0.16908	1.32588	-0.007426	2.65451	0.051706	1.32589	0.650646	2.65446	0.028315
1.32666	1.02348	2.65571	0.168946	1.32688	-0.007859	2.6565	0.053407	1.32689	0.649874	2.65646	0.028786
1.32766	1.02376	2.65771	0.16897	1.32787	-0.008325	2.6585	0.05425	1.32788	0.649103	2.65845	0.028801
1.32866	1.02404	2.65971	0.169375	1.32887	-0.008819	2.6605	0.05391	1.32888	0.648331	2.66045	0.027933
1.32965	1.02434	2.6617	0.169679	1.32987	-0.009277	2.6625	0.053379	1.32988	0.647633	2.66245	0.02684
1.33065	1.02457	2.6637	0.169502	1.33087	-0.009716	2.66449	0.05295	1.33088	0.647085	2.66445	0.025314
1.33165	1.02461	2.6657	0.168796	1.33187	-0.010156	2.66649	0.052844	1.33187	0.646493	2.66644	0.022783
1.33265	1.02454	2.6677	0.168016	1.33286	-0.010595	2.66849	0.052806	1.33287	0.645758	2.66844	0.020025
1.33364	1.02447	2.6697	0.167147	1.33386	-0.011034	2.67049	0.052761	1.33387	0.645024	2.67044	0.017344
1.33464	1.0244	2.6717	0.166598	1.33486	-0.011532	2.67248	0.052644	1.33487	0.644289	2.67244	0.015224
1.33564	1.02433	2.67369	0.166632	1.33586	-0.012156	2.67448	0.052369	1.33587	0.643553	2.67443	0.01394
1.33664	1.02422	2.67569	0.166772	1.33685	-0.013028	2.67648	0.052035	1.33686	0.642828	2.67643	0.01264
1.33764	1.02397	2.67769	0.167015	1.33785	-0.014139	2.67848	0.051689	1.33786	0.642195	2.67843	0.01128
1.33863	1.02373	2.67969	0.16699	1.33885	-0.015254	2.68048	0.051303	1.33886	0.64206	2.68043	0.010219
1.33963	1.02365	2.68169	0.166591	1.33985	-0.016367	2.68248	0.050888	1.33986	0.64244	2.68243	0.010087
1.34063	1.02357	2.68368	0.166318	1.34085	-0.017476	2.68447	0.050473	1.34085	0.642872	2.68443	0.010255
1.34163	1.0235	2.68568	0.166442	1.34184	-0.018651	2.68647	0.050071	1.34185	0.643303	2.68642	0.011026
1.34263	1.02342	2.68768	0.166845	1.34284	-0.020003	2.68847	0.049715	1.34285	0.643735	2.68842	0.012862
1.34362	1.02337	2.68968	0.16729	1.34384	-0.021163	2.69047	0.049393	1.34385	0.644167	2.69042	0.014674
1.34462	1.02349	2.69167	0.168115	1.34484	-0.021861	2.69247	0.049037	1.34485	0.644702	2.69242	0.016457
1.34562	1.02371	2.69367	0.169968	1.34583	-0.022464	2.69447	0.048441	1.34584	0.645362	2.69442	0.017552
1.34662	1.02379	2.69567	0.17226	1.34683	-0.023067	2.69646	0.047457	1.34684	0.646027	2.69642	0.017587
1.34762	1.02382	2.69767	0.174504	1.34783	-0.023672	2.69846	0.04639	1.34784	0.646685	2.69841	0.017639
1.34861	1.02386	2.69966	0.176166	1.34883	-0.02427	2.70046	0.045098	1.34884	0.647342	2.70041	0.017656
1.34961	1.0239	2.70166	0.176458	1.34983	-0.024812	2.70246	0.043216	1.34983	0.647998	2.70241	0.017514
1.35061	1.02395	2.70366	0.17599	1.35082	-0.025023	2.70446	0.040999	1.35083	0.648655	2.70441	0.017186
1.35161	1.02419	2.70566	0.175261	1.35182	-0.024643	2.70645	0.038793	1.35183	0.649223	2.70641	0.016815
1.3526	1.02482	2.70766	0.174142	1.35282	-0.023958	2.70845	0.037225	1.35283	0.649535	2.7084	0.016687
1.3536	1.02549	2.70966	0.173338	1.35382	-0.023269	2.71045	0.037002	1.35383	0.649511	2.7104	0.017015
1.3546	1.0262	2.71165	0.172783	1.35482	-0.02258	2.71245	0.037186	1.35482	0.649316	2.7124	0.016812
1.3556	1.02691	2.71365	0.172497	1.35581	-0.02189	2.71444	0.037359	1.35582	0.649121	2.7144	0.016608
1.35659	1.02762	2.71565	0.17283	1.35681	-0.021128	2.71644	0.03748	1.35682	0.648926	2.71639	0.016521
1.35759	1.02833	2.71765	0.173408	1.35781	-0.020317	2.71844	0.037413	1.35782	0.648732	2.71839	0.016885
1.35859	1.02897	2.71965	0.173898	1.35881	-0.019757	2.72044	0.037235	1.35882	0.648505	2.72039	0.017664
1.35959	1.02943	2.72165	0.173624	1.3598	-0.019432	2.72243	0.037085	1.35981	0.648117	2.72239	0.018449
1.36059	1.02956	2.72364	0.171846	1.3608	-0.019105	2.72443	0.037164	1.36081	0.647954	2.72438	0.019852
1.36158	1.02904	2.72564	0.169283	1.3618	-0.018778	2.72643	0.037663	1.36181	0.648141	2.72638	0.02295
1.36258	1.02851	2.72764	0.16694	1.3628	-0.018453	2.72843	0.03822	1.36281	0.648355	2.72838	0.026776
1.36358	1.02798	2.72964	0.165192	1.3638	-0.018194	2.73043	0.038776	1.3638	0.648578	2.73038	0.030165
1.36458	1.02746	2.73163	0.163823	1.36479	-0.018103	2.73243	0.039314	1.3648	0.648814	2.73238	0.031576
1.36558	1.02692	2.73363	0.162364	1.36579	-0.018696	2.73442	0.039824	1.3658	0.649052	2.73438	0.03076
1.36657	1.02632	2.73563	0.160839	1.36679	-0.019854	2.73642	0.040333	1.3668	0.649422	2.73637	0.029967
1.36757	1.02558	2.73763	0.159149	1.36779	-0.021026	2.73842	0.040737	1.3678	0.65005	2.73837	0.029436
1.36857	1.02467	2.73963	0.157466	1.36878	-0.022245	2.74042	0.040784	1.36879	0.65048	2.74037	0.029359
1.36957	1.0237	2.74162	0.155764	1.36978	-0.023543	2.74242	0.040532	1.36979	0.650746	2.74237	0.029324
1.37057	1.02272	2.74362	0.154035	1.37078	-0.024846	2.74442	0.040321	1.37079	0.651012	2.74437	0.029285
1.37156	1.02175	2.74562	0.152706	1.37178	-0.025868	2.74641	0.040284	1.37179	0.651277	2.74636	0.029137
1.37256	1.02078	2.74762	0.152088	1.37278	-0.026078	2.74841	0.040441	1.37278	0.651543	2.74836	0.028742
1.37356	1.01963	2.74961	0.151755	1.37377	-0.025901	2.75041	0.040628	1.37378	0.651824	2.75036	0.028232
1.37456	1.01816	2.75161	0.152289	1.37477	-0.025562	2.75241	0.0408	1.37478	0.652154	2.75236	0.027776
1.37555	1.01683	2.75361	0.153268	1.37577	-0.025222	2.75441	0.0412	1.37578	0.652519	2.75436	0.027513
1.37655	1.01571	2.75561	0.154146	1.37677	-0.024883	2.7564	0.042134	1.37678	0.652907	2.75636	0.027429
1.37755	1.01458	2.75761	0.15474	1.37777	-0.024544	2.7584	0.043047	1.37777	0.653294	2.75835	0.027377
1.37855	1.01345	2.75961	0.15448	1.37876	-0.024215	2.7604	0.043914	1.37877	0.65368	2.76035	0.027617
1.37955	1.01233	2.7616	0.153704	1.37976	-0.023939	2.7624	0.044955	1.37977	0.654068	2.76235	0.028555
1.38054	1.01129	2.7636	0.152929	1.38076	-0.02379	2.76439	0.046332	1.38077	0.654489	2.76435	0.029324
1.38154	1.01047	2.7656	0.152019	1.38176	-0.023792	2.76639	0.047708	1.38176	0.655075	2.76634	0.029988
1.38254	1.0099	2.7676	0.150755	1.38275	-0.023793	2.76839	0.049099	1.38276	0.655848	2.76834	0.030271
1.38354	1.00958	2.7696	0.14935	1.38375	-0.023794	2.77039	0.050446	1.38376	0.656645	2.77034	0.030359
1.38453	1.00929	2.7716	0.148176	1.38475	-0.023795	2.77238	0.051688	1.38476	0.65745	2.77234	0.030619
1.38553	1.00899	2.77359	0.148016	1.38575	-0.023781	2.77438	0.052815	1.38576	0.658254	2.77433	0.030348
1.38653	1.00866	2.77559	0.149007	1.38675	-0.023596	2.77638	0.053507	1.38675	0.659058	2.77633	0.028228
1.38753	1.00833	2.77759	0.150137	1.38774	-0.023077	2.77838	0.053968	1.38775	0.659859	2.77833	0.024927
1.38853	1.00795	2.77959	0.15126	1.38874	-0.022474	2.78038	0.054432	1.38875	0.660364	2.78033	0.021511
1.38952	1.00739	2.78158	0.15235	1.38974	-0.021863	2.78238	0.054896	1.38975	0.660224	2.78233	0.018894
1.39052	1.00681	2.78358	0.153412	1.39074	-0.02125	2.78437	0.055317	1.39075	0.659874	2.78432	0.018254
1.39152	1.00622	2.78558	0.154498	1.39173	-0.020637	2.78637	0.055664	1.39174	0.659367	2.78632	0.017567
1.39252	1.00562	2.78758	0.155607	1.39273	-0.020025	2.78837	0.056089	1.39274	0.65886	2.78832	0.016873
1.39352	1.00503	2.78957	0.156679	1.39373	-0.019646	2.79037	0.056841	1.39374	0.658354	2.79032	0.016127
1.39451	1.00444	2.79157	0.157775	1.39473	-0.019736	2.79237	0.057916	1.39474	0.657848	2.79232	0.015276
1.39551	1.00388	2.79357	0.158691	1.39573	-0.019817	2.79436	0.058992	1.39573	0.657348	2.79432	0.014378
1.39651	1.00348	2.79557	0.15869	1.39672	-0.019836	2.79636	0.060025	1.39673	0.656873	2.79631	0.01356
1.39751	1.00315	2.79757	0.157486	1.39772	-0.019855	2.79836	0.060752	1.39773	0.656453	2.79831	0.01335
1.3985	1.00286	2.79956	0.156108	1.39872	-0.019874	2.80036	0.06101	1.39873	0.656106	2.80031	0.014208
1.3995	1.00258	2.80156	0.15485	1.39972	-0.019893	2.80236	0.061257	1.39973	0.655759	2.80231	0.015338
1.4005	1.0023	2.80356	0.154335	1.40071	-0.020127	2.80436	0.06122	1.40072	0.655412	2.80431	0.016403
1.4015	1.00201	2.80556	0.15494	1.40171	-0.020906	2.80635	0.06057	1.40172	0.655067	2.8063	0.016928
1.4025	1.00172	2.80756	0.155656	1.40271	-0.02189	2.80835	0.059869	1.40272	0.654774	2.8083	0.016622
1.40349	1.00139	2.80956	0.156416	1.40371	-0.022706	2.81035	0.05906	1.40372	0.654701	2.8103	0.016342
1.40449	1.00097	2.81155	0.157027	1.40471	-0.023519	2.81235	0.058092	1.40471	0.654704	2.8123	0.016084
1.40549	1.00037	2.81355	0.157028	1.4057	-0.024335	2.81434	0.057414	1.40571	0.654424	2.8143	0.015569
1.40649	0.999756	2.81555	0.157064	1.4067	-0.025151	2.81634	0.056966	1.40671	0.654048	2.81629	0.014554
1.40748	0.999136	2.81755	0.157167	1.4077	-0.025925	2.81834	0.056621	1.40771	0.65367	2.81829	0.013482
1.40848	0.998516	2.81955	0.157153	1.4087	-0.026449	2.82034	0.056134	1.40871	0.653292	2.82029	0.012172
1.40948	0.997896	2.82154	0.156956	1.4097	-0.026865	2.82233	0.054687	1.4097	0.652916	2.82229	0.010675
1.41048	0.997452	2.82354	0.156631	1.41069	-0.027566	2.82433	0.053166	1.4107	0.652278	2.82428	0.009181
1.41148	0.997816	2.82554	0.15615	1.41169	-0.028267	2.82633	0.051896	1.4117	0.651265	2.82628	0.007828
1.41247	0.998419	2.82754	0.155958	1.41269	-0.028966	2.82833	0.051847	1.4127	0.650413	2.82828	0.007341
1.41347	0.999163	2.82954	0.155836	1.41369	-0.029668	2.83033	0.053056	1.41369	0.649715	2.83028	0.008128
1.41447	0.999906	2.83153	0.155669	1.41468	-0.030368	2.83232	0.054289	1.41469	0.649037	2.83228	0.008914
1.41547	1.00065	2.83353	0.155274	1.41568	-0.030604	2.83432	0.055218	1.41569	0.648399	2.83427	0.009717
1.41647	1.00139	2.83553	0.154623	1.41668	-0.030158	2.83632	0.054826	1.41669	0.647771	2.83627	0.010547
1.41746	1.00218	2.83753	0.153997	1.41768	-0.029768	2.83832	0.053909	1.41769	0.647128	2.83827	0.011353
1.41846	1.00309	2.83952	0.153355	1.41868	-0.029421	2.84032	0.053007	1.41868	0.646696	2.84027	0.012173
1.41946	1.00371	2.84152	0.15289	1.41967	-0.029085	2.84232	0.052551	1.41968	0.646315	2.84227	0.012982
1.42046	1.00382	2.84352	0.152583	1.42067	-0.028768	2.84431	0.053308	1.42068	0.645515	2.84427	0.013624
1.42145	1.00392	2.84552	0.15241	1.42167	-0.028455	2.84631	0.054073	1.42168	0.644714	2.84626	0.0142
1.42245	1.00402	2.84752	0.15284	1.42267	-0.028179	2.84831	0.054977	1.42268	0.643914	2.84826	0.014438
1.42345	1.00412	2.84951	0.15386	1.42366	-0.028213	2.85031	0.056169	1.42367	0.643113	2.85026	0.013782
1.42445	1.00419	2.85151	0.154979	1.42466	-0.028387	2.85231	0.057188	1.42467	0.642313	2.85226	0.013033
1.42545	1.0041	2.85351	0.155726	1.42566	-0.028507	2.85431	0.058219	1.42567	0.641498	2.85426	0.012283
1.42644	1.00391	2.85551	0.155167	1.42666	-0.028627	2.8563	0.059266	1.42667	0.640657	2.85625	0.011821
1.42744	1.00426	2.85751	0.154016	1.42766	-0.028748	2.8583	0.060283	1.42766	0.639802	2.85825	0.011877
1.42844	1.00482	2.8595	0.152923	1.42865	-0.028869	2.8603	0.061267	1.42866	0.638943	2.86025	0.011538
1.42944	1.00537	2.8615	0.152209	1.42965	-0.028979	2.8623	0.06202	1.42966	0.638082	2.86225	0.011307
1.43043	1.00593	2.8635	0.15211	1.43065	-0.028989	2.86429	0.061812	1.43066	0.637223	2.86424	0.011598
1.43143	1.00649	2.8655	0.151994	1.43165	-0.028646	2.86629	0.06069	1.43166	0.636363	2.86624	0.012748
1.43243	1.00696	2.8675	0.151951	1.43264	-0.027809	2.86829	0.05957	1.43265	0.635498	2.86824	0.014219
1.43343	1.00716	2.8695	0.152143	1.43364	-0.026971	2.87029	0.059002	1.43365	0.634679	2.87024	0.015695
1.43443	1.00745	2.87149	0.15243	1.43464	-0.026133	2.87228	0.059899	1.43465	0.634283	2.87224	0.017388
1.43542	1.00788	2.87349	0.152691	1.43564	-0.0253	2.87428	0.061129	1.43565	0.634342	2.87423	0.019932
1.43642	1.0083	2.87549	0.152762	1.43664	-0.024462	2.87628	0.062271	1.43664	0.634401	2.87623	0.022504
1.43742	1.0087	2.87749	0.152142	1.43763	-0.02365	2.87828	0.062368	1.43764	0.63446	2.87823	0.024648
1.43842	1.00908	2.87948	0.151003	1.43863	-0.023006	2.88028	0.060955	1.43864	0.63452	2.88023	0.025407
1.43941	1.0095	2.88148	0.149893	1.43963	-0.022644	2.88227	0.059476	1.43964	0.634601	2.88223	0.025894
1.44041	1.00994	2.88348	0.149048	1.44063	-0.022345	2.88427	0.058335	1.44064	0.634801	2.88422	0.02639
1.44141	1.0104	2.88548	0.14873	1.44163	-0.022045	2.88627	0.058881	1.44163	0.635036	2.88622	0.026722
1.44241	1.01071	2.88747	0.148601	1.44262	-0.021744	2.88827	0.060809	1.44263	0.634895	2.88822	0.02636
1.44341	1.01102	2.88947	0.14842	1.44362	-0.021444	2.89027	0.062729	1.44363	0.634755	2.89022	0.025672
1.4444	1.01133	2.89147	0.148065	1.44462	-0.021176	2.89227	0.064168	1.44463	0.634614	2.89222	0.025047
1.4454	1.01164	2.89347	0.147519	1.44562	-0.021063	2.89426	0.063924	1.44563	0.634475	2.89421	0.024491
1.4464	1.01195	2.89547	0.146974	1.44661	-0.02113	2.89626	0.063094	1.44662	0.634334	2.89621	0.023485
1.4474	1.01225	2.89746	0.146344	1.44761	-0.02128	2.89826	0.062296	1.44762	0.634166	2.89821	0.022433
1.4484	1.01249	2.89946	0.145748	1.44861	-0.021431	2.90026	0.061703	1.44862	0.633903	2.90021	0.021379
1.44939	1.01271	2.90146	0.146477	1.44961	-0.021582	2.90226	0.061413	1.44962	0.633615	2.90221	0.020522
1.45039	1.01293	2.90346	0.147229	1.45061	-0.021734	2.90426	0.061181	1.45061	0.633319	2.90421	0.020246
1.45139	1.01314	2.90546	0.148039	1.4516	-0.021912	2.90625	0.060972	1.45161	0.633023	2.9062	0.020033
1.45239	1.01336	2.90746	0.148406	1.4526	-0.022235	2.90825	0.060882	1.45261	0.632726	2.9082	0.020126
1.45338	1.01357	2.90945	0.147637	1.4536	-0.022668	2.91025	0.060934	1.45361	0.632429	2.9102	0.020553
1.45438	1.0138	2.91145	0.146875	1.4546	-0.022892	2.91225	0.060997	1.45461	0.632225	2.9122	0.020932
1.45538	1.01425	2.91345	0.146202	1.45559	-0.023117	2.91424	0.061267	1.4556	0.632365	2.91419	0.021174
1.45638	1.01499	2.91545	0.145794	1.45659	-0.023342	2.91624	0.061801	1.4566	0.632861	2.91619	0.020971
1.45738	1.0161	2.91745	0.1455	1.45759	-0.023567	2.91824	0.061603	1.4576	0.633757	2.91819	0.020525
1.45837	1.01721	2.91945	0.145234	1.45859	-0.023792	2.92024	0.061309	1.4586	0.634651	2.92019	0.020051
1.45937	1.01832	2.92144	0.145347	1.45959	-0.023895	2.92223	0.060479	1.45959	0.635547	2.92219	0.019419
1.46037	1.01944	2.92344	0.146333	1.46058	-0.023521	2.92423	0.058794	1.46059	0.636444	2.92418	0.018207
1.46137	1.02052	2.92544	0.147337	1.46158	-0.022721	2.92623	0.05684	1.46159	0.637292	2.92618	0.017477
1.46236	1.02137	2.92744	0.148407	1.46258	-0.021818	2.92823	0.055015	1.46259	0.63795	2.92818	0.016774
1.46336	1.02202	2.92943	0.149226	1.46358	-0.020918	2.93023	0.053399	1.46359	0.638236	2.93018	0.016344
1.46436	1.02247	2.93143	0.149239	1.46458	-0.020016	2.93222	0.052723	1.46458	0.638022	2.93217	0.016617
1.46536	1.02292	2.93343	0.149193	1.46557	-0.019111	2.93422	0.052244	1.46558	0.637754	2.93417	0.017133
1.46636	1.02337	2.93543	0.148971	1.46657	-0.018162	2.93622	0.051546	1.46658	0.637486	2.93617	0.017808
1.46735	1.02381	2.93742	0.148736	1.46757	-0.017123	2.93822	0.0502	1.46758	0.637221	2.93817	0.019332
1.46835	1.02428	2.93942	0.14857	1.46857	-0.016256	2.94022	0.049714	1.46857	0.636981	2.94017	0.021695
1.46935	1.02506	2.94142	0.148407	1.46957	-0.015604	2.94222	0.049285	1.46957	0.636852	2.94217	0.024103
1.47035	1.02643	2.94342	0.148437	1.47056	-0.014949	2.94421	0.049254	1.47057	0.637135	2.94416	0.026604
1.47134	1.02763	2.94542	0.149114	1.47156	-0.014295	2.94621	0.049824	1.47157	0.637376	2.94616	0.02926
1.47234	1.02878	2.94741	0.149841	1.47256	-0.013647	2.94821	0.050375	1.47257	0.637562	2.94816	0.031373
1.47334	1.02993	2.94941	0.150095	1.47356	-0.013039	2.95021	0.0509	1.47357	0.63775	2.95016	0.033425
1.47434	1.03108	2.95141	0.148442	1.47455	-0.012512	2.95221	0.051156	1.47456	0.637936	2.95216	0.034978
1.47534	1.03223	2.95341	0.146145	1.47555	-0.012094	2.9542	0.050716	1.47556	0.638122	2.95416	0.035487
1.47633	1.03333	2.95541	0.143996	1.47655	-0.01219	2.9562	0.050032	1.47656	0.638309	2.95615	0.035753
1.47733	1.03381	2.95741	0.142827	1.47755	-0.012285	2.9582	0.049316	1.47756	0.638519	2.95815	0.03604
1.47833	1.03374	2.9594	0.14309	1.47854	-0.012381	2.9602	0.048467	1.47855	0.638841	2.96015	0.036434
1.47933	1.0334	2.9614	0.143498	1.47954	-0.012477	2.9622	0.047553	1.47955	0.639488	2.96215	0.036966
1.48032	1.03307	2.9634	0.143851	1.48054	-0.012578	2.96419	0.04669	1.48055	0.640133	2.96414	0.037502
1.48132	1.03273	2.9654	0.14414	1.48154	-0.012794	2.96619	0.04625	1.48155	0.640778	2.96614	0.038039
1.48232	1.03239	2.9674	0.145035	1.48254	-0.013551	2.96819	0.046644	1.48255	0.641424	2.96814	0.038552
1.48332	1.03205	2.96939	0.145965	1.48353	-0.014028	2.97019	0.047127	1.48354	0.642037	2.97014	0.038987
1.48432	1.03161	2.97139	0.146602	1.48453	-0.014328	2.97218	0.047711	1.48454	0.642247	2.97213	0.039366
1.48531	1.03098	2.97339	0.146036	1.48553	-0.014628	2.97418	0.048543	1.48554	0.641963	2.97413	0.039506
1.48631	1.03023	2.97539	0.144942	1.48653	-0.014929	2.97618	0.048963	1.48654	0.641996	2.97613	0.039148
1.48731	1.02948	2.97739	0.143988	1.48752	-0.015229	2.97818	0.049097	1.48753	0.642107	2.97813	0.038819
1.48831	1.02873	2.97938	0.143871	1.48852	-0.015499	2.98018	0.049042	1.48853	0.642219	2.98013	0.038413
1.48931	1.02799	2.98138	0.145175	1.48952	-0.015478	2.98217	0.04837	1.48953	0.642329	2.98212	0.037363
1.4903	1.02727	2.98338	0.146922	1.49052	-0.015493	2.98417	0.048592	1.49053	0.642445	2.98412	0.034919
1.4913	1.02661	2.98538	0.148616	1.49152	-0.015707	2.98617	0.048807	1.49152	0.642658	2.98612	0.03242
1.4923	1.02605	2.98737	0.150142	1.49251	-0.015922	2.98817	0.048805	1.49252	0.643243	2.98812	0.029913
1.4933	1.0259	2.98937	0.151673	1.49351	-0.016138	2.99017	0.047752	1.49352	0.643211	2.99012	0.027578
1.49429	1.02586	2.99137	0.153217	1.49451	-0.016352	2.99216	0.04648	1.49452	0.642625	2.99212	0.026215
1.49529	1.02583	2.99337	0.154452	1.49551	-0.016556	2.99416	0.04521	1.49552	0.642046	2.99411	0.0249
1.49629	1.02579	2.99537	0.154444	1.49651	-0.016649	2.99616	0.043975	1.49651	0.641462	2.99611	0.023808
1.49729	1.02575	2.99736	0.153443	1.4975	-0.016598	2.99816	0.042868	1.49751	0.640877	2.99811	0.022691
1.49829	1.02572	2.99936	0.152418	1.4985	-0.016168	3.00016	0.041806	1.49851	0.640299	3.00011	0.021261
1.49928	1.0257	3.00136	0.151806	1.4995	-0.015736	3.00216	0.040864	1.49951	0.639754	3.00211	0.019926
1.50028	1.02597	3.00336	0.151942	1.5005	-0.015307	3.00415	0.040587	1.50051	0.639375	3.00411	0.01926
1.50128	1.02658	3.00536	0.152132	1.5015	-0.014877	3.00615	0.040633	1.5015	0.639386	3.0061	0.019702
1.50228	1.02721	3.00736	0.152278	1.50249	-0.014452	3.00815	0.040678	1.5025	0.639398	3.0081	0.020146
1.50327	1.02784	3.00935	0.152152	1.50349	-0.014086	3.01015	0.040729	1.5035	0.639409	3.0101	0.020559
1.50427	1.02848	3.01135	0.151797	1.50449	-0.014039	3.01215	0.040792	1.5045	0.63942	3.0121	0.020834
1.50527	1.02911	3.01335	0.151429	1.50549	-0.014566	3.01414	0.040788	1.5055	0.639414	3.01409	0.021035
1.50627	1.0295	3.01535	0.150943	1.50648	-0.015437	3.01614	0.040774	1.50649	0.639219	3.01609	0.021247
1.50727	1.02937	3.01735	0.150071	1.50748	-0.01631	3.01814	0.040806	1.50749	0.638613	3.01809	0.021403
1.50826	1.02862	3.01934	0.149939	1.50848	-0.017183	3.02014	0.041299	1.50849	0.638398	3.02009	0.021209
1.50926	1.02781	3.02134	0.149849	1.50948	-0.018056	3.02213	0.04196	1.50949	0.638227	3.02208	0.020824
1.51026	1.02701	3.02334	0.150133	1.51048	-0.019005	3.02413	0.042791	1.51048	0.638054	3.02408	0.020443
1.51126	1.0262	3.02534	0.151316	1.51147	-0.020396	3.02613	0.044338	1.51148	0.637882	3.02608	0.020167
1.51225	1.0254	3.02733	0.15278	1.51247	-0.021633	3.02813	0.046029	1.51248	0.63771	3.02808	0.020814
1.51325	1.02463	3.02933	0.154137	1.51347	-0.022411	3.03012	0.047717	1.51348	0.637638	3.03008	0.021564
1.51425	1.02405	3.03133	0.154786	1.51447	-0.023188	3.03212	0.049052	1.51448	0.638131	3.03207	0.022471
1.51525	1.02359	3.03333	0.154448	1.51546	-0.023968	3.03412	0.049015	1.51547	0.638619	3.03407	0.024251
1.51625	1.02316	3.03532	0.153986	1.51646	-0.02475	3.03612	0.048618	1.51647	0.638993	3.03607	0.025509
1.51724	1.02273	3.03732	0.153492	1.51746	-0.025497	3.03812	0.048231	1.51747	0.639369	3.03807	0.026687
1.51824	1.0223	3.03932	0.152624	1.51846	-0.026033	3.04012	0.048063	1.51847	0.639745	3.04007	0.027243
1.51924	1.02187	3.04132	0.150826	1.51946	-0.026282	3.04211	0.04871	1.51946	0.640119	3.04207	0.026918
1.52024	1.02144	3.04332	0.149106	1.52045	-0.026336	3.04411	0.049499	1.52046	0.640502	3.04406	0.02673
1.52124	1.02119	3.04531	0.14805	1.52145	-0.02639	3.04611	0.050281	1.52146	0.640936	3.04606	0.026657
1.52223	1.02133	3.04731	0.14849	1.52245	-0.026444	3.04811	0.05108	1.52246	0.641366	3.04806	0.027222
1.52323	1.02183	3.04931	0.149353	1.52345	-0.026497	3.05011	0.052239	1.52346	0.641555	3.05006	0.028027
1.52423	1.02235	3.05131	0.150161	1.52445	-0.02654	3.05211	0.053398	1.52445	0.641761	3.05206	0.028812
1.52523	1.02286	3.05331	0.150911	1.52544	-0.026429	3.0541	0.054508	1.52545	0.641971	3.05405	0.029384
1.52622	1.02338	3.05531	0.15122	1.52644	-0.025913	3.0561	0.055332	1.52645	0.64218	3.05605	0.028695
1.52722	1.02389	3.0573	0.151405	1.52744	-0.02573	3.0581	0.055958	1.52745	0.642389	3.05805	0.026791
1.52822	1.02469	3.0593	0.151613	1.52844	-0.025757	3.0601	0.056591	1.52844	0.642515	3.06005	0.024896
1.52922	1.02567	3.0613	0.152055	1.52943	-0.025786	3.06209	0.057323	1.52944	0.642301	3.06205	0.023199
1.53022	1.02617	3.0633	0.153089	1.53043	-0.025815	3.06409	0.058347	1.53044	0.642921	3.06404	0.022445
1.53121	1.02665	3.0653	0.154089	1.53143	-0.025844	3.06609	0.059429	1.53144	0.643939	3.06604	0.02253
1.53221	1.02713	3.0673	0.154659	1.53243	-0.025874	3.06809	0.060397	1.53244	0.644973	3.06804	0.022704
1.53321	1.02761	3.06929	0.153809	1.53343	-0.026181	3.07009	0.06057	1.53343	0.646009	3.07004	0.023329
1.53421	1.02809	3.07129	0.152234	1.53442	-0.026645	3.07208	0.059947	1.53443	0.647044	3.07203	0.024239
1.5352	1.0286	3.07329	0.150605	1.53542	-0.026956	3.07408	0.059327	1.53543	0.648079	3.07403	0.025177
1.5362	1.02924	3.07529	0.14874	1.53642	-0.027261	3.07608	0.058864	1.53643	0.648785	3.07603	0.02589
1.5372	1.02964	3.07728	0.147241	1.53742	-0.027567	3.07808	0.059215	1.53743	0.648858	3.07803	0.025676
1.5382	1.02998	3.07928	0.14594	1.53841	-0.027874	3.08007	0.060197	1.53842	0.647658	3.08003	0.025091
1.5392	1.03033	3.08128	0.144761	1.53941	-0.028179	3.08207	0.061242	1.53942	0.646425	3.08202	0.024512
1.54019	1.03067	3.08328	0.14428	1.54041	-0.028392	3.08407	0.06229	1.54042	0.645199	3.08402	0.024138
1.54119	1.03101	3.08527	0.144419	1.54141	-0.028386	3.08607	0.061972	1.54142	0.643962	3.08602	0.023647
1.54219	1.03135	3.08727	0.14457	1.54241	-0.0284	3.08807	0.061044	1.54241	0.642732	3.08802	0.022228
1.54319	1.03119	3.08927	0.14497	1.5434	-0.028418	3.09007	0.059979	1.54341	0.642105	3.09002	0.020785
1.54419	1.03129	3.09127	0.146223	1.5444	-0.028436	3.09206	0.058452	1.54441	0.642095	3.09201	0.019242
1.54518	1.03165	3.09327	0.147387	1.5454	-0.028454	3.09406	0.058407	1.54541	0.642075	3.09401	0.018327
1.54618	1.03207	3.09526	0.148474	1.5464	-0.028472	3.09606	0.058439	1.54641	0.642056	3.09601	0.017658
1.54718	1.03251	3.09726	0.148992	1.54739	-0.02849	3.09806	0.05832	1.5474	0.642036	3.09801	0.016995
1.54818	1.03294	3.09926	0.148425	1.54839	-0.028929	3.10006	0.057339	1.5484	0.642016	3.10001	0.0163
1.54917	1.03338	3.10126	0.14772	1.54939	-0.029179	3.10206	0.055546	1.5494	0.641997	3.10201	0.015168
1.55017	1.03356	3.10326	0.147143	1.55039	-0.029234	3.10405	0.053775	1.5504	0.641866	3.104	0.014059
1.55117	1.03337	3.10526	0.147253	1.55139	-0.029286	3.10605	0.05222	1.55139	0.641292	3.106	0.013315
1.55217	1.03286	3.10725	0.148777	1.55238	-0.029339	3.10805	0.050819	1.55239	0.640997	3.108	0.014054
1.55317	1.0323	3.10925	0.15029	1.55338	-0.029391	3.11005	0.049397	1.55339	0.640821	3.11	0.015031
1.55416	1.03173	3.11125	0.151531	1.55438	-0.029441	3.11204	0.047948	1.55439	0.640645	3.112	0.015888
1.55516	1.03117	3.11325	0.150866	1.55538	-0.0289	3.11404	0.046439	1.55539	0.640469	3.11399	0.015768
1.55616	1.0306	3.11525	0.149037	1.55638	-0.027927	3.11604	0.046258	1.55638	0.640294	3.11599	0.014119
1.55716	1.03017	3.11724	0.147277	1.55737	-0.026884	3.11804	0.046165	1.55738	0.64011	3.11799	0.012328
1.55815	1.03026	3.11924	0.146201	1.55837	-0.025834	3.12004	0.046273	1.55838	0.639493	3.11999	0.010534
1.55915	1.03046	3.12124	0.14651	1.55937	-0.024782	3.12203	0.046909	1.55938	0.638895	3.12198	0.008799
1.56015	1.03066	3.12324	0.14697	1.56037	-0.02374	3.12403	0.047365	1.56038	0.638555	3.12398	0.00742
1.56115	1.03086	3.12523	0.147351	1.56136	-0.022691	3.12603	0.047731	1.56137	0.638216	3.12598	0.006047
1.56215	1.03105	3.12723	0.147255	1.56236	-0.021878	3.12803	0.04747	1.56237	0.637875	3.12798	0.004804
1.56314	1.03125	3.12923	0.147545	1.56336	-0.021596	3.13002	0.046683	1.56337	0.637535	3.12997	0.004213
1.56414	1.03145	3.13123	0.147825	1.56436	-0.021619	3.13202	0.045957	1.56437	0.637197	3.13197	0.003965
1.56514	1.03156	3.13323	0.14789	1.56536	-0.021717	3.13402	0.045532	1.56536	0.636919	3.13397	0.00374
1.56614	1.03161	3.13522	0.146911	1.56635	-0.021815	3.13602	0.046659	1.56636	0.636762	3.13597	0.004284
1.56713	1.03162	3.13722	0.145465	1.56735	-0.021913	3.13802	0.047362	1.56736	0.636441	3.13797	0.006434
1.56813	1.03163	3.13922	0.144039	1.56835	-0.022011	3.14002	0.047979	1.56836	0.636103	3.13997	0.008743
1.56913	1.03164	3.14122	0.142677	1.56935	-0.022117	3.14201	0.048517	1.56936	0.635764	3.14196	0.010975
1.57013	1.03165	3.14322	0.14124	1.57034	-0.02246	3.14401	0.0479	1.57035	0.635424	3.14396	0.012326
1.57113	1.03166	3.14521	0.139759	1.57134	-0.023017	3.14601	0.04816	1.57135	0.635086	3.14596	0.013076
1.57212	1.03138	3.14721	0.138425	1.57234	-0.023787	3.14801	0.048443	1.57235	0.634762	3.14796	0.013831
1.57312	1.03075	3.14921	0.13811	1.57334	-0.024555	3.15001	0.049125	1.57335	0.634701	3.14996	0.01465
1.57412	1.03009	3.15121	0.139136	1.57434	-0.02532	3.152	0.050258	1.57434	0.634551	3.15196	0.015519
1.57512	1.02944	3.15321	0.140122	1.57533	-0.02609	3.154	0.051198	1.57534	0.634355	3.15395	0.016007
1.57612	1.02879	3.15521	0.140641	1.57633	-0.026838	3.156	0.05214	1.57634	0.634172	3.15595	0.016471
1.57711	1.02814	3.1572	0.139961	1.57733	-0.02722	3.158	0.053179	1.57734	0.633972	3.15795	0.016811
1.57811	1.02749	3.1592	0.139111	1.57833	-0.027321	3.16	0.054783	1.57834	0.633765	3.15995	0.017815
1.57911	1.02695	3.1612	0.138343	1.57933	-0.02714	3.16199	0.056392	1.57933	0.633556	3.16194	0.019037
1.58011	1.02686	3.1632	0.13894	1.58032	-0.02697	3.16399	0.057784	1.58033	0.632612	3.16394	0.020314
1.5811	1.02693	3.1652	0.141413	1.58132	-0.026809	3.16599	0.05682	1.58133	0.631334	3.16594	0.021926
1.5821	1.02706	3.16719	0.144083	1.58232	-0.026634	3.16799	0.054329	1.58233	0.630552	3.16794	0.022635
1.5831	1.02719	3.16919	0.146707	1.58332	-0.026452	3.16998	0.051854	1.58332	0.629873	3.16994	0.023333
1.5841	1.02732	3.17119	0.148561	1.58431	-0.026304	3.17198	0.049671	1.58432	0.629193	3.17193	0.023888
1.5851	1.02745	3.17319	0.149498	1.58531	-0.026302	3.17398	0.049468	1.58532	0.628512	3.17393	0.023962
1.58609	1.02758	3.17518	0.150421	1.58631	-0.026154	3.17598	0.049995	1.58632	0.627834	3.17593	0.023971
1.58709	1.02792	3.17718	0.151175	1.58731	-0.02586	3.17798	0.050499	1.58732	0.627624	3.17793	0.023923
1.58809	1.02831	3.17918	0.1514	1.58831	-0.025545	3.17997	0.050661	1.58831	0.628591	3.17992	0.023595
1.58909	1.02867	3.18118	0.15174	1.5893	-0.025231	3.18197	0.049596	1.58931	0.629987	3.18192	0.023625
1.59008	1.02903	3.18317	0.152138	1.5903	-0.024918	3.18397	0.048531	1.59031	0.631451	3.18392	0.02377
1.59108	1.02938	3.18517	0.153096	1.5913	-0.024603	3.18597	0.047671	1.59131	0.632923	3.18592	0.023881
1.59208	1.02974	3.18717	0.154744	1.5923	-0.024266	3.18797	0.048257	1.59231	0.634381	3.18792	0.023287
1.59308	1.03009	3.18917	0.156472	1.59329	-0.024076	3.18996	0.049334	1.5933	0.63585	3.18992	0.021968
1.59408	1.03015	3.19117	0.158203	1.59429	-0.024267	3.19196	0.050347	1.5943	0.637317	3.19191	0.020648
1.59508	1.02989	3.19317	0.159851	1.59529	-0.024515	3.19396	0.0509	1.5953	0.638798	3.19391	0.019429
1.59607	1.02938	3.19516	0.160479	1.59629	-0.024764	3.19596	0.050862	1.5963	0.639806	3.19591	0.018831
1.59707	1.02889	3.19716	0.161085	1.59729	-0.025012	3.19796	0.051001	1.59729	0.640247	3.19791	0.018595
1.59807	1.02842	3.19916	0.161401	1.59828	-0.025261	3.19996	0.051154	1.59829	0.64061	3.19991	0.018385
1.59907	1.02792	3.20116	0.160734	1.59928	-0.025679	3.20195	0.051677	1.59929	0.640975	3.2019	0.018597
1.60006	1.0274	3.20316	0.16034	1.60028	-0.026296	3.20395	0.051891	1.60029	0.641341	3.2039	0.019164
1.60106	1.02692	3.20515	0.15996	1.60128	-0.026289	3.20595	0.05198	1.60129	0.641706	3.2059	0.019719
1.60206	1.02666	3.20715	0.159761	1.60227	-0.026119	3.20795	0.052038	1.60228	0.641826	3.2079	0.020186
1.60306	1.0264	3.20915	0.1602	1.60327	-0.025938	3.20995	0.051539	1.60328	0.641909	3.2099	0.019432
1.60406	1.02607	3.21115	0.160733	1.60427	-0.025757	3.21194	0.051082	1.60428	0.642403	3.2119	0.01698
1.60505	1.02572	3.21315	0.16129	1.60527	-0.025578	3.21394	0.050674	1.60528	0.642951	3.21389	0.014553
1.60605	1.02537	3.21515	0.161177	1.60627	-0.025415	3.21594	0.051158	1.60627	0.643496	3.21589	0.01245
1.60705	1.02502	3.21714	0.160915	1.60726	-0.025331	3.21794	0.052841	1.60727	0.644044	3.21789	0.011966
1.60805	1.02467	3.21914	0.160655	1.60826	-0.025286	3.21993	0.054104	1.60827	0.644594	3.21989	0.012141
1.60904	1.02433	3.22114	0.160454	1.60926	-0.025265	3.22193	0.055235	1.60927	0.645084	3.22188	0.012323
1.61004	1.02403	3.22314	0.160524	1.61026	-0.025247	3.22393	0.054623	1.61027	0.645329	3.22388	0.012519
1.61104	1.02383	3.22513	0.159877	1.61126	-0.025228	3.22593	0.054306	1.61126	0.644652	3.22588	0.012215
1.61204	1.02366	3.22713	0.159224	1.61225	-0.02521	3.22793	0.05443	1.61226	0.643779	3.22788	0.01173
1.61303	1.02349	3.22913	0.158549	1.61325	-0.025191	3.22992	0.054717	1.61326	0.642898	3.22987	0.011165
1.61403	1.02332	3.23113	0.15871	1.61425	-0.024893	3.23192	0.056036	1.61426	0.642012	3.23187	0.010144
1.61503	1.02315	3.23312	0.15927	1.61525	-0.024699	3.23392	0.05613	1.61526	0.641125	3.23387	0.01043
1.61603	1.023	3.23512	0.159812	1.61624	-0.024998	3.23592	0.056201	1.61625	0.64024	3.23587	0.010717
1.61703	1.02288	3.23712	0.160125	1.61724	-0.025344	3.23792	0.055985	1.61725	0.639509	3.23787	0.011019
1.61802	1.0227	3.23912	0.16037	1.61824	-0.025692	3.23991	0.055303	1.61825	0.639326	3.23986	0.011554
1.61902	1.02249	3.24112	0.160627	1.61924	-0.026037	3.24191	0.054606	1.61925	0.639541	3.24186	0.011475
1.62002	1.02229	3.24311	0.161093	1.62024	-0.026385	3.24391	0.053872	1.62024	0.639783	3.24386	0.01139
1.62102	1.02208	3.24511	0.162415	1.62123	-0.026532	3.24591	0.052897	1.62124	0.640028	3.24586	0.011042
1.62202	1.02188	3.24711	0.163276	1.62223	-0.026459	3.24791	0.052426	1.62224	0.640271	3.24786	0.010129
1.62301	1.02167	3.24911	0.164104	1.62323	-0.025824	3.24991	0.052283	1.62324	0.640517	3.24986	0.009121
1.62401	1.02143	3.25111	0.164704	1.62423	-0.025083	3.2519	0.052142	1.62424	0.640846	3.25185	0.00811
1.62501	1.02093	3.25311	0.165317	1.62522	-0.024335	3.2539	0.052525	1.62523	0.641146	3.25385	0.007177
1.62601	1.02021	3.2551	0.166115	1.62622	-0.023589	3.2559	0.052403	1.62623	0.64123	3.25585	0.007207
1.62701	1.01946	3.2571	0.166842	1.62722	-0.022844	3.2579	0.052281	1.62723	0.641297	3.25785	0.007245
1.628	1.01871	3.2591	0.166919	1.62822	-0.022128	3.2599	0.052158	1.62823	0.641362	3.25985	0.007513
1.629	1.01795	3.2611	0.166116	1.62922	-0.021698	3.26189	0.052453	1.62922	0.641421	3.26185	0.008895
1.63	1.0172	3.2631	0.165314	1.63021	-0.02157	3.26389	0.053582	1.63022	0.641483	3.26384	0.009591
1.631	1.01637	3.26509	0.1645	1.63121	-0.02165	3.26589	0.054715	1.63122	0.641436	3.26584	0.010261
1.63199	1.01569	3.26709	0.16352	1.63221	-0.021742	3.26789	0.05616	1.63222	0.640889	3.26784	0.010403
1.63299	1.0154	3.26909	0.16243	1.63321	-0.021831	3.26988	0.058331	1.63322	0.639967	3.26984	0.009433
1.63399	1.01522	3.27109	0.161349	1.6342	-0.021913	3.27188	0.060655	1.63421	0.638948	3.27183	0.008283
1.63499	1.01504	3.27308	0.160789	1.6352	-0.021998	3.27388	0.062917	1.63521	0.63792	3.27383	0.007179
1.63599	1.01486	3.27508	0.161149	1.6362	-0.022235	3.27588	0.064113	1.63621	0.636891	3.27583	0.006681
1.63698	1.01468	3.27708	0.161717	1.6372	-0.022602	3.27787	0.064864	1.63721	0.635864	3.27783	0.006567
1.63798	1.01452	3.27908	0.162253	1.6382	-0.022939	3.27987	0.065618	1.6382	0.634834	3.27982	0.006447
1.63898	1.0144	3.28107	0.161822	1.63919	-0.023255	3.28187	0.066486	1.6392	0.633606	3.28182	0.006097
1.63998	1.0139	3.28307	0.161197	1.64019	-0.02357	3.28387	0.068229	1.6402	0.632504	3.28382	0.004118
1.64097	1.01328	3.28507	0.160628	1.64119	-0.023885	3.28587	0.069411	1.6412	0.631629	3.28582	0.001891
1.64197	1.01267	3.28707	0.160052	1.64219	-0.024201	3.28787	0.070597	1.6422	0.630808	3.28782	-0.000287
1.64297	1.01205	3.28907	0.159415	1.64318	-0.024386	3.28986	0.071802	1.64319	0.629983	3.28981	-0.002155
1.64397	1.01143	3.29107	0.15851	1.64418	-0.024218	3.29186	0.073119	1.64419	0.629161	3.29181	-0.004026
1.64497	1.01082	3.29306	0.157616	1.64518	-0.023859	3.29386	0.074467	1.64519	0.628338	3.29381	-0.006447
1.64596	1.01037	3.29506	0.156978	1.64618	-0.023473	3.29586	0.075754	1.64619	0.627932	3.29581	-0.008877
1.64696	1.01017	3.29706	0.157023	1.64718	-0.023088	3.29786	0.076279	1.64718	0.628131	3.29781	-0.011119
1.64796	1.0101	3.29906	0.157294	1.64817	-0.0227	3.29985	0.076023	1.64818	0.62859	3.29981	-0.011177
1.64896	1.01006	3.30106	0.157542	1.64917	-0.022313	3.30185	0.075772	1.64918	0.629083	3.3018	-0.011222
1.64996	1.01002	3.30306	0.157411	1.65017	-0.021928	3.30385	0.075505	1.65018	0.629577	3.3038	-0.011271
1.65095	1.00998	3.30505	0.15618	1.65117	-0.022095	3.30585	0.075759	1.65118	0.630071	3.3058	-0.01209
1.65195	1.00995	3.30705	0.154725	1.65217	-0.022353	3.30785	0.075838	1.65217	0.630564	3.3078	-0.012415
1.65295	1.00998	3.30905	0.153346	1.65316	-0.022513	3.30985	0.075912	1.65317	0.630969	3.30979	-0.012734
1.65395	1.01023	3.31105	0.152746	1.65416	-0.022652	3.31184	0.075539	1.65417	0.630992	3.31179	-0.012667
1.65494	1.01082	3.31305	0.152281	1.65516	-0.02279	3.31384	0.073817	1.65517	0.630995	3.31379	-0.012421
1.65594	1.01157	3.31504	0.151824	1.65616	-0.022929	3.31584	0.07185	1.65617	0.631049	3.31579	-0.012457
1.65694	1.01232	3.31704	0.151437	1.65715	-0.023068	3.31784	0.069889	1.65716	0.631111	3.31779	-0.01248
1.65794	1.01308	3.31904	0.151522	1.65815	-0.023181	3.31983	0.067616	1.65816	0.631172	3.31979	-0.012046
1.65894	1.01383	3.32104	0.152347	1.65915	-0.023499	3.32183	0.065334	1.65916	0.631234	3.32178	-0.010783
1.65993	1.01455	3.32303	0.15318	1.66015	-0.024224	3.32383	0.063049	1.66016	0.631295	3.32378	-0.009516
1.66093	1.01515	3.32503	0.153835	1.66115	-0.025052	3.32583	0.060768	1.66115	0.632128	3.32578	-0.008278
1.66193	1.01531	3.32703	0.154572	1.66214	-0.02588	3.32782	0.058579	1.66215	0.633358	3.32778	-0.007503
1.66293	1.01521	3.32903	0.155438	1.66314	-0.02671	3.32982	0.056602	1.66315	0.634723	3.32977	-0.007265
1.66392	1.01511	3.33102	0.156296	1.66414	-0.02754	3.33182	0.054649	1.66415	0.636113	3.33177	-0.007018
1.66492	1.01501	3.33302	0.156928	1.66514	-0.028195	3.33382	0.053122	1.66515	0.637504	3.33377	-0.006636
1.66592	1.01491	3.33502	0.157009	1.66613	-0.028341	3.33582	0.053184	1.66614	0.6389	3.33577	-0.006234
1.66692	1.01481	3.33702	0.157091	1.66713	-0.027934	3.33781	0.053911	1.66714	0.640288	3.33777	-0.005952
1.66792	1.01476	3.33902	0.157225	1.66813	-0.027411	3.33981	0.054632	1.66814	0.641234	3.33976	-0.005612
1.66891	1.01502	3.34102	0.157526	1.66913	-0.026889	3.34181	0.055241	1.66914	0.641619	3.34176	-0.004473
1.66991	1.01554	3.34301	0.157643	1.67013	-0.026369	3.34381	0.055349	1.67013	0.641318	3.34376	-0.003143
1.67091	1.0161	3.34501	0.157754	1.67112	-0.025846	3.34581	0.055434	1.67113	0.640871	3.34576	-0.001865
1.67191	1.01666	3.34701	0.157651	1.67212	-0.025322	3.34781	0.055608	1.67213	0.640424	3.34775	-0.000488
1.6729	1.01721	3.34901	0.156966	1.67312	-0.025273	3.3498	0.056524	1.67313	0.639978	3.34975	-0.001066
1.6739	1.01778	3.35101	0.156133	1.67412	-0.025397	3.3518	0.058	1.67413	0.63953	3.35175	-0.001594
1.6749	1.01855	3.353	0.155347	1.67511	-0.025538	3.3538	0.059358	1.67512	0.639163	3.35375	-0.002118
1.6759	1.01954	3.355	0.15567	1.67611	-0.02568	3.3558	0.060905	1.67612	0.639003	3.35575	-0.002848
1.6769	1.02059	3.357	0.157848	1.67711	-0.025822	3.3578	0.062711	1.67712	0.639484	3.35775	-0.003234
1.67789	1.02162	3.359	0.160026	1.67811	-0.025964	3.3598	0.064542	1.67812	0.640251	3.35975	-0.003158
1.67889	1.02265	3.361	0.16217	1.67911	-0.026105	3.36179	0.066364	1.67911	0.641051	3.36174	-0.003075
1.67989	1.02369	3.36299	0.163745	1.6801	-0.026	3.36379	0.068695	1.68011	0.641853	3.36374	-0.002462
1.68089	1.02472	3.36499	0.164684	1.6811	-0.025756	3.36579	0.069354	1.68111	0.642649	3.36574	-0.00229
1.68189	1.02557	3.36699	0.165596	1.6821	-0.025683	3.36779	0.069947	1.68211	0.643386	3.36774	-0.002159
1.68288	1.02605	3.36899	0.166049	1.6831	-0.025653	3.36978	0.070542	1.68311	0.644282	3.36973	-0.002029
1.68388	1.02612	3.37098	0.165336	1.68409	-0.025622	3.37178	0.071189	1.6841	0.645161	3.37173	-0.002569
1.68488	1.02604	3.37298	0.164366	1.68509	-0.025592	3.37378	0.07216	1.6851	0.64575	3.37373	-0.003137
1.68588	1.02597	3.37498	0.163387	1.68609	-0.025562	3.37578	0.073138	1.6861	0.64618	3.37573	-0.003701
1.68687	1.02589	3.37698	0.162111	1.68709	-0.025559	3.37777	0.074014	1.6871	0.64661	3.37773	-0.004008
1.68787	1.02581	3.37898	0.160497	1.68809	-0.025614	3.37977	0.075045	1.68809	0.647041	3.37972	-0.003104
1.68887	1.02573	3.38097	0.158878	1.68908	-0.025791	3.38177	0.076283	1.68909	0.647473	3.38172	-0.001673
1.68987	1.02598	3.38297	0.157252	1.69008	-0.026043	3.38377	0.07753	1.69009	0.647716	3.38372	-0.000233
1.69087	1.02631	3.38497	0.156384	1.69108	-0.026303	3.38577	0.077744	1.69109	0.647716	3.38572	0.001402
1.69186	1.02655	3.38697	0.155916	1.69208	-0.026563	3.38776	0.075529	1.69209	0.647911	3.38771	0.00202
1.69286	1.02677	3.38897	0.155452	1.69308	-0.026823	3.38976	0.073314	1.69308	0.648283	3.38971	0.002511
1.69386	1.02699	3.39097	0.155091	1.69407	-0.027083	3.39176	0.071109	1.69408	0.648654	3.39171	0.003004
1.69486	1.02721	3.39296	0.155497	1.69507	-0.027411	3.39376	0.069578	1.69508	0.649025	3.39371	0.003473
1.69585	1.02743	3.39496	0.156154	1.69607	-0.027782	3.39576	0.068417	1.69608	0.649396	3.39571	0.003531
1.69685	1.02749	3.39696	0.156817	1.69707	-0.028156	3.39776	0.067246	1.69708	0.649731	3.39771	0.003585
1.69785	1.02757	3.39896	0.157855	1.69806	-0.028531	3.39975	0.065823	1.69807	0.649957	3.3997	0.003579
1.69885	1.02799	3.40096	0.15946	1.69906	-0.028906	3.40175	0.064227	1.69907	0.649826	3.4017	0.003284
1.69985	1.02855	3.40295	0.161067	1.70006	-0.029281	3.40375	0.062923	1.70007	0.649386	3.4037	0.002831
1.70084	1.0291	3.40495	0.162565	1.70106	-0.029656	3.40575	0.061626	1.70107	0.648868	3.4057	0.002368
1.70184	1.02966	3.40695	0.16237	1.70206	-0.030162	3.40774	0.060414	1.70206	0.648347	3.4077	0.001096
1.70284	1.03022	3.40895	0.162158	1.70305	-0.03059	3.40974	0.058595	1.70306	0.647829	3.4097	-0.000346
1.70384	1.03059	3.41095	0.161956	1.70405	-0.03044	3.41174	0.056699	1.70406	0.647308	3.41169	-0.00176
1.70484	1.03062	3.41294	0.162215	1.70505	-0.030009	3.41374	0.054799	1.70506	0.646713	3.41369	-0.003169
1.70583	1.03	3.41494	0.163126	1.70605	-0.029579	3.41574	0.054945	1.70606	0.646137	3.41569	-0.003851
1.70683	1.02882	3.41694	0.164031	1.70704	-0.029148	3.41774	0.055711	1.70705	0.645787	3.41769	-0.004388
1.70783	1.02763	3.41894	0.164959	1.70804	-0.028716	3.41973	0.056502	1.70805	0.645543	3.41968	-0.004921
1.70883	1.02645	3.42093	0.16639	1.70904	-0.028091	3.42173	0.057132	1.70905	0.645299	3.42168	-0.005444
1.70982	1.02526	3.42293	0.166661	1.71004	-0.027069	3.42373	0.058045	1.71005	0.645055	3.42368	-0.005415
1.71082	1.0241	3.42493	0.166789	1.71104	-0.026111	3.42573	0.0593	1.71104	0.644811	3.42568	-0.005014
1.71182	1.02326	3.42693	0.166931	1.71203	-0.025292	3.42772	0.060567	1.71204	0.644495	3.42767	-0.004605
1.71282	1.02306	3.42893	0.167466	1.71303	-0.024484	3.42972	0.061469	1.71304	0.644065	3.42967	-0.004839
1.71382	1.02331	3.43092	0.168622	1.71403	-0.023676	3.43172	0.061714	1.71404	0.643178	3.43167	-0.005774
1.71481	1.02364	3.43292	0.169817	1.71503	-0.02287	3.43372	0.061908	1.71504	0.64203	3.43367	-0.006726
1.71581	1.02398	3.43492	0.170763	1.71603	-0.022102	3.43572	0.0621	1.71603	0.640856	3.43567	-0.00768
1.71681	1.02431	3.43692	0.171126	1.71702	-0.021714	3.43771	0.063991	1.71703	0.639685	3.43766	-0.007452
1.71781	1.02464	3.43892	0.17132	1.71802	-0.021602	3.43971	0.065967	1.71803	0.638512	3.43966	-0.007043
1.7188	1.02476	3.44091	0.171508	1.71902	-0.021603	3.44171	0.067951	1.71903	0.637459	3.44166	-0.006636
1.7198	1.02442	3.44291	0.171138	1.72002	-0.021636	3.44371	0.069745	1.72003	0.636951	3.44366	-0.006116
1.7208	1.02365	3.44491	0.17149	1.72101	-0.021669	3.4457	0.071661	1.72102	0.636978	3.44566	-0.005228
1.7218	1.02269	3.44691	0.171983	1.72201	-0.021702	3.4477	0.07383	1.72202	0.637351	3.44766	-0.004376
1.7228	1.02174	3.44891	0.17246	1.72301	-0.021735	3.4497	0.076003	1.72302	0.637821	3.44965	-0.003527
1.72379	1.02078	3.45091	0.172417	1.72401	-0.021764	3.4517	0.077745	1.72402	0.638291	3.45165	-0.002597
1.72479	1.01982	3.4529	0.171924	1.72501	-0.021794	3.4537	0.078957	1.72501	0.638762	3.45365	-0.002102
1.72579	1.01887	3.4549	0.17142	1.726	-0.021834	3.4557	0.080167	1.72601	0.639233	3.45565	-0.001866
1.72679	1.01798	3.4569	0.170922	1.727	-0.021877	3.4577	0.081381	1.72701	0.639198	3.45764	-0.001652
1.72778	1.01754	3.4589	0.170187	1.728	-0.021921	3.45969	0.083191	1.72801	0.638793	3.45964	-0.001693
1.72878	1.01752	3.4609	0.169234	1.729	-0.021965	3.46169	0.085252	1.72901	0.638291	3.46164	-0.001338
1.72978	1.01749	3.46289	0.168281	1.72999	-0.022008	3.46369	0.087454	1.73	0.637772	3.46364	-0.000946
1.73078	1.01747	3.46489	0.167341	1.73099	-0.021982	3.46569	0.089481	1.731	0.637255	3.46564	-0.000579
1.73178	1.01744	3.46689	0.166195	1.73199	-0.021764	3.46769	0.09015	1.732	0.636739	3.46764	-0.000395
1.73277	1.01742	3.46889	0.165029	1.73299	-0.021595	3.46968	0.090201	1.733	0.636221	3.46963	-0.000392
1.73377	1.01759	3.47088	0.163873	1.73399	-0.021476	3.47168	0.090205	1.73399	0.635893	3.47163	-0.0004
1.73477	1.01751	3.47288	0.164203	1.73498	-0.021356	3.47368	0.089625	1.73499	0.635922	3.47363	-0.000921
1.73577	1.01682	3.47488	0.165104	1.73598	-0.021238	3.47568	0.088624	1.73599	0.636168	3.47563	-0.001907
1.73676	1.01595	3.47688	0.165926	1.73698	-0.021119	3.47767	0.087586	1.73699	0.636483	3.47762	-0.002949
1.73776	1.01506	3.47887	0.166615	1.73798	-0.021	3.47967	0.086551	1.73799	0.636816	3.47962	-0.003997
1.73876	1.01418	3.48087	0.166614	1.73897	-0.020767	3.48167	0.08625	1.73898	0.637156	3.48162	-0.004886
1.73976	1.0133	3.48287	0.166445	1.73997	-0.020559	3.48367	0.086979	1.73998	0.637497	3.48362	-0.005619
1.74076	1.01249	3.48487	0.166265	1.74097	-0.02041	3.48566	0.087785	1.74098	0.637836	3.48562	-0.006345
1.74175	1.01202	3.48687	0.166278	1.74197	-0.020271	3.48766	0.088575	1.74198	0.637954	3.48761	-0.007089
1.74275	1.01211	3.48887	0.167102	1.74297	-0.020123	3.48966	0.088342	1.74297	0.637848	3.48961	-0.00741
1.74375	1.01252	3.49086	0.168114	1.74396	-0.019973	3.49166	0.087383	1.74397	0.637752	3.49161	-0.006849
1.74475	1.01293	3.49286	0.169136	1.74496	-0.019823	3.49366	0.086387	1.74497	0.637657	3.49361	-0.00626
1.74575	1.01333	3.49486	0.169253	1.74596	-0.019671	3.49566	0.084934	1.74597	0.637563	3.4956	-0.005624
1.74674	1.01374	3.49686	0.169398	1.74696	-0.019464	3.49765	0.084753	1.74697	0.637468	3.4976	-0.006241
1.74774	1.014	3.49886	0.169552	1.74796	-0.019081	3.49965	0.084716	1.74796	0.637374	3.4996	-0.007446
1.74874	1.01394	3.50085	0.16981	1.74895	-0.018576	3.50165	0.084682	1.74896	0.637526	3.5016	-0.008657
1.74974	1.01407	3.50285	0.169531	1.74995	-0.018071	3.50365	0.084623	1.74996	0.63792	3.5036	-0.009087
1.75073	1.01448	3.50485	0.168255	1.75095	-0.017566	3.50565	0.083964	1.75096	0.637903	3.5056	-0.008467
1.75173	1.01489	3.50685	0.166909	1.75195	-0.017061	3.50765	0.083279	1.75196	0.637491	3.50759	-0.007761
1.75273	1.01531	3.50885	0.165822	1.75294	-0.016724	3.50964	0.082438	1.75295	0.637078	3.50959	-0.007096
1.75373	1.01572	3.51084	0.166464	1.75394	-0.016945	3.51164	0.081607	1.75395	0.636666	3.51159	-0.0071
1.75473	1.01619	3.51284	0.16744	1.75494	-0.017522	3.51364	0.081075	1.75495	0.636253	3.51359	-0.007523
1.75572	1.01728	3.51484	0.168429	1.75594	-0.018083	3.51564	0.080521	1.75595	0.635774	3.51559	-0.007987
1.75672	1.01854	3.51684	0.169338	1.75694	-0.018641	3.51763	0.080801	1.75694	0.635079	3.51759	-0.008344
1.75772	1.01941	3.51883	0.168692	1.75793	-0.019197	3.51963	0.081534	1.75794	0.634542	3.51958	-0.007726
1.75872	1.02014	3.52083	0.168001	1.75893	-0.019755	3.52163	0.082292	1.75894	0.634314	3.52158	-0.006735
1.75971	1.02092	3.52283	0.167209	1.75993	-0.020315	3.52363	0.083047	1.75994	0.634116	3.52358	-0.005711
1.76071	1.02171	3.52483	0.166587	1.76093	-0.020696	3.52563	0.083816	1.76094	0.633919	3.52558	-0.004692
1.76171	1.02251	3.52683	0.166562	1.76192	-0.020817	3.52762	0.084441	1.76193	0.633721	3.52757	-0.004422
1.76271	1.02308	3.52882	0.166543	1.76292	-0.020764	3.52962	0.085048	1.76293	0.633524	3.52957	-0.004222
1.76371	1.02319	3.53082	0.166642	1.76392	-0.020638	3.53162	0.085352	1.76393	0.633667	3.53157	-0.004029
1.7647	1.02335	3.53282	0.168188	1.76492	-0.020512	3.53362	0.08528	1.76493	0.634115	3.53357	-0.00388
1.7657	1.02367	3.53482	0.170159	1.76592	-0.020386	3.53561	0.085642	1.76592	0.634561	3.53556	-0.003597
1.7667	1.02399	3.53682	0.172162	1.76691	-0.02026	3.53761	0.086055	1.76692	0.634994	3.53756	-0.003303
1.7677	1.02431	3.53882	0.173227	1.76791	-0.020056	3.53961	0.087428	1.76792	0.635424	3.53956	-0.003458
1.76869	1.02464	3.54081	0.17239	1.76891	-0.019733	3.54161	0.088619	1.76892	0.635854	3.54156	-0.004767
1.76969	1.02508	3.54281	0.171343	1.76991	-0.019358	3.54361	0.089678	1.76992	0.636284	3.54356	-0.006275
1.77069	1.02589	3.54481	0.170251	1.7709	-0.01898	3.54561	0.090728	1.77091	0.636462	3.54555	-0.007787
1.77169	1.02673	3.54681	0.168696	1.7719	-0.018601	3.5476	0.090319	1.77191	0.636343	3.54755	-0.008075
1.77269	1.02721	3.54881	0.166769	1.7729	-0.018223	3.5496	0.089821	1.77291	0.636424	3.54955	-0.008289
1.77368	1.02769	3.5508	0.164814	1.7739	-0.017845	3.5516	0.089328	1.77391	0.636711	3.55155	-0.008502
1.77468	1.02817	3.5528	0.163801	1.7749	-0.017463	3.5536	0.089082	1.77491	0.636997	3.55355	-0.008761
1.77568	1.02865	3.5548	0.164228	1.7759	-0.017071	3.55559	0.089474	1.7759	0.637283	3.55555	-0.010296
1.77668	1.02909	3.5568	0.16488	1.77689	-0.016936	3.55759	0.089945	1.7769	0.63757	3.55755	-0.012324
1.77768	1.02918	3.5588	0.165545	1.77789	-0.017068	3.55959	0.090422	1.7779	0.637869	3.55954	-0.014448
1.77867	1.0287	3.56079	0.164989	1.77889	-0.017249	3.56159	0.090594	1.7789	0.638207	3.56154	-0.016424
1.77967	1.0281	3.56279	0.165433	1.77989	-0.01743	3.56359	0.090142	1.7799	0.638322	3.56354	-0.016985
1.78067	1.02746	3.56479	0.165959	1.78088	-0.017612	3.56559	0.089569	1.78089	0.638106	3.56554	-0.01696
1.78167	1.02682	3.56679	0.166758	1.78188	-0.017794	3.56758	0.089043	1.78189	0.637779	3.56753	-0.01688
1.78266	1.02618	3.56878	0.16806	1.78288	-0.017878	3.56958	0.088583	1.78289	0.637451	3.56953	-0.01752
1.78366	1.02554	3.57078	0.16813	1.78388	-0.01798	3.57158	0.088081	1.78389	0.637122	3.57153	-0.018012
1.78466	1.02523	3.57278	0.168123	1.78487	-0.018239	3.57358	0.087571	1.78488	0.636795	3.57353	-0.018471
1.78566	1.02563	3.57478	0.167545	1.78587	-0.018563	3.57558	0.087095	1.78588	0.636356	3.57553	-0.018845
1.78666	1.02635	3.57678	0.16798	1.78687	-0.018888	3.57757	0.086391	1.78688	0.635861	3.57752	-0.018819
1.78765	1.02717	3.57877	0.168868	1.78787	-0.019212	3.57957	0.085265	1.78788	0.635462	3.57952	-0.019191
1.78865	1.02798	3.58077	0.169775	1.78887	-0.019536	3.58157	0.084079	1.78887	0.635137	3.58152	-0.019621
1.78965	1.0288	3.58277	0.169271	1.78986	-0.0198	3.58357	0.082334	1.78987	0.634819	3.58352	-0.020139
1.79065	1.02962	3.58477	0.16865	1.79086	-0.019994	3.58556	0.08082	1.79087	0.634483	3.58551	-0.019474
1.79164	1.03026	3.58677	0.167985	1.79186	-0.02015	3.58756	0.079538	1.79187	0.634131	3.58751	-0.018339
1.79264	1.03039	3.58876	0.167601	1.79286	-0.020293	3.58956	0.078286	1.79287	0.633776	3.58951	-0.017166
1.79364	1.03022	3.59076	0.168189	1.79385	-0.020427	3.59156	0.077891	1.79386	0.633411	3.59151	-0.015665
1.79464	1.0302	3.59276	0.168073	1.79485	-0.02056	3.59355	0.077548	1.79486	0.633231	3.59351	-0.013558
1.79564	1.03018	3.59476	0.16783	1.79585	-0.0207	3.59555	0.077193	1.79586	0.633396	3.59551	-0.011394
1.79663	1.03015	3.59676	0.167838	1.79685	-0.020885	3.59755	0.07682	1.79686	0.633636	3.5975	-0.009201
1.79763	1.03013	3.59876	0.169283	1.79785	-0.021229	3.59955	0.076231	1.79785	0.633875	3.5995	-0.00727
1.79863	1.03008	3.60075	0.171281	1.79884	-0.021698	3.60155	0.075515	1.79885	0.634115	3.6015	-0.006336
1.79963	1.02972	3.60275	0.173335	1.79984	-0.02212	3.60355	0.074787	1.79985	0.634436	3.6035	-0.005478
1.80063	1.02881	3.60475	0.174959	1.80084	-0.02253	3.60555	0.074022	1.80085	0.635203	3.60549	-0.004234
1.80162	1.02748	3.60675	0.176194	1.80184	-0.022941	3.60754	0.07391	1.80185	0.636239	3.60749	-0.002355
1.80262	1.02596	3.60874	0.177384	1.80284	-0.023351	3.60954	0.073988	1.80284	0.63675	3.60949	-0.000436
1.80362	1.02445	3.61074	0.178349	1.80383	-0.02376	3.61154	0.074077	1.80384	0.636944	3.61149	0.00131
1.80462	1.02293	3.61274	0.177961	1.80483	-0.024185	3.61354	0.074763	1.80484	0.637138	3.61349	0.002116
1.80561	1.02142	3.61474	0.177418	1.80583	-0.024567	3.61554	0.076584	1.80584	0.637332	3.61549	0.001973
1.80661	1.0201	3.61674	0.176873	1.80683	-0.02479	3.61754	0.078502	1.80684	0.637525	3.61748	0.001677
1.80761	1.0193	3.61873	0.177328	1.80783	-0.024917	3.61953	0.080355	1.80783	0.63748	3.61948	0.001328
1.80861	1.01919	3.62073	0.178439	1.80882	-0.025045	3.62153	0.080973	1.80883	0.637113	3.62148	0.000866
1.80961	1.01949	3.62273	0.179434	1.80982	-0.025172	3.62353	0.080449	1.80983	0.637151	3.62348	0.000863
1.8106	1.01977	3.62473	0.180412	1.81082	-0.025299	3.62553	0.079707	1.81083	0.637715	3.62548	0.000946
1.8116	1.02004	3.62672	0.179929	1.81182	-0.025491	3.62752	0.079332	1.81183	0.63828	3.62747	0.001382
1.8126	1.02033	3.62872	0.179504	1.81281	-0.025876	3.62952	0.08071	1.81282	0.638846	3.62947	0.00273
1.8136	1.02061	3.63072	0.179094	1.81381	-0.026558	3.63152	0.08258	1.81382	0.639411	3.63147	0.004361
1.81459	1.02075	3.63272	0.178654	1.81481	-0.027457	3.63352	0.084481	1.81482	0.639995	3.63347	0.006012
1.81559	1.02066	3.63472	0.178414	1.81581	-0.028357	3.63551	0.08558	1.81582	0.640617	3.63546	0.006357
1.81659	1.02046	3.63672	0.178546	1.81681	-0.029255	3.63751	0.086117	1.81681	0.64104	3.63746	0.005623
1.81759	1.02027	3.63871	0.17871	1.8178	-0.030152	3.63951	0.086576	1.81781	0.641123	3.63946	0.004754
1.81859	1.02007	3.64071	0.179541	1.8188	-0.031051	3.64151	0.087063	1.81881	0.641134	3.64146	0.003836
1.81958	1.01987	3.64271	0.180362	1.8198	-0.031954	3.64351	0.087502	1.81981	0.641145	3.64346	0.001821
1.82058	1.01967	3.64471	0.18091	1.8208	-0.032696	3.6455	0.087722	1.82081	0.641157	3.64545	-0.001321
1.82158	1.0196	3.64671	0.181417	1.82179	-0.033195	3.6475	0.087905	1.8218	0.641114	3.64745	-0.004588
1.82258	1.01992	3.64871	0.180919	1.82279	-0.033669	3.6495	0.088185	1.8228	0.640788	3.64945	-0.007098
1.82357	1.02009	3.6507	0.180172	1.82379	-0.034139	3.6515	0.089277	1.8238	0.640182	3.65145	-0.007036
1.82457	1.02019	3.6527	0.179411	1.82479	-0.034607	3.6535	0.090621	1.8248	0.639528	3.65345	-0.00615
1.82557	1.0203	3.6547	0.178678	1.82578	-0.035081	3.6555	0.091981	1.82579	0.638842	3.65544	-0.005195
1.82657	1.02041	3.6567	0.178148	1.82678	-0.035356	3.65749	0.092188	1.82679	0.638158	3.65744	-0.004473
1.82757	1.02051	3.65869	0.177627	1.82778	-0.035388	3.65949	0.090155	1.82779	0.637473	3.65944	-0.005641
1.82856	1.02065	3.66069	0.177101	1.82878	-0.035494	3.66149	0.087827	1.82879	0.636786	3.66144	-0.007001
1.82956	1.02093	3.66269	0.176584	1.82978	-0.035662	3.66349	0.085267	1.82978	0.636291	3.66344	-0.008282
1.83056	1.02128	3.66469	0.176074	1.83078	-0.03583	3.66548	0.083154	1.83078	0.636146	3.66544	-0.008975
1.83156	1.02167	3.66668	0.175563	1.83177	-0.035997	3.66748	0.082305	1.83178	0.636255	3.66743	-0.009512
1.83256	1.02205	3.66868	0.175051	1.83277	-0.036165	3.66948	0.081594	1.83278	0.636489	3.66943	-0.010029
1.83355	1.02244	3.67068	0.175217	1.83377	-0.036264	3.67148	0.082246	1.83378	0.636724	3.67143	-0.010922
1.83455	1.02283	3.67268	0.17591	1.83477	-0.036228	3.67348	0.083158	1.83478	0.63696	3.67343	-0.012378
1.83555	1.0232	3.67468	0.176661	1.83576	-0.036186	3.67548	0.084032	1.83577	0.637194	3.67543	-0.013945
1.83655	1.02349	3.67667	0.177313	1.83676	-0.036209	3.67747	0.084913	1.83677	0.637413	3.67742	-0.015507
1.83754	1.02353	3.67867	0.177296	1.83776	-0.036231	3.67947	0.084723	1.83777	0.637554	3.67942	-0.017439
1.83854	1.02317	3.68067	0.177036	1.83876	-0.036254	3.68147	0.084661	1.83877	0.637413	3.68142	-0.019343
1.83954	1.02277	3.68267	0.176757	1.83976	-0.036277	3.68347	0.084699	1.83976	0.636899	3.68342	-0.021227
1.84054	1.02236	3.68467	0.176122	1.84075	-0.036303	3.68546	0.084792	1.84076	0.636234	3.68541	-0.02308
1.84154	1.02196	3.68667	0.17459	1.84175	-0.036344	3.68746	0.084974	1.84176	0.635599	3.68741	-0.024001
1.84253	1.02156	3.68866	0.17278	1.84275	-0.036375	3.68946	0.085078	1.84276	0.634996	3.68941	-0.024257
1.84353	1.02109	3.69066	0.171084	1.84375	-0.036373	3.69146	0.085159	1.84376	0.634383	3.69141	-0.024422
1.84453	1.02059	3.69266	0.170192	1.84474	-0.036367	3.69346	0.085444	1.84475	0.633592	3.6934	-0.023963
1.84553	1.02056	3.69466	0.169738	1.84574	-0.036362	3.69545	0.085965	1.84575	0.632431	3.6954	-0.022183
1.84652	1.02078	3.69665	0.169343	1.84674	-0.036357	3.69745	0.086525	1.84675	0.631319	3.6974	-0.020141
1.84752	1.02099	3.69865	0.1689	1.84774	-0.036352	3.69945	0.087083	1.84775	0.630434	3.6994	-0.018083
1.84852	1.02121	3.70065	0.16855	1.84874	-0.036364	3.70145	0.086964	1.84874	0.629548	3.7014	-0.017565
1.84952	1.02142	3.70265	0.168791	1.84973	-0.036411	3.70344	0.086558	1.84974	0.628663	3.7034	-0.018004
1.85052	1.02177	3.70465	0.169158	1.85073	-0.036395	3.70544	0.086122	1.85074	0.627779	3.7054	-0.018548
1.85152	1.02257	3.70665	0.169545	1.85173	-0.036322	3.70744	0.086155	1.85174	0.627045	3.70739	-0.018894
1.85251	1.02364	3.70864	0.168958	1.85273	-0.036248	3.70944	0.08816	1.85274	0.626841	3.70939	-0.018335
1.85351	1.02478	3.71064	0.167842	1.85372	-0.036175	3.71144	0.090487	1.85373	0.627094	3.71139	-0.018798
1.85451	1.02592	3.71264	0.166655	1.85472	-0.036102	3.71344	0.092826	1.85473	0.627555	3.71339	-0.019412
1.85551	1.02706	3.71464	0.165596	1.85572	-0.03607	3.71543	0.093772	1.85573	0.62804	3.71538	-0.02014
1.8565	1.02821	3.71663	0.165639	1.85672	-0.036189	3.71743	0.0929	1.85673	0.628526	3.71738	-0.020028
1.8575	1.02925	3.71863	0.165881	1.85772	-0.03635	3.71943	0.091726	1.85772	0.629009	3.71938	-0.019592
1.8585	1.02984	3.72063	0.166096	1.85871	-0.03639	3.72143	0.090542	1.85872	0.629463	3.72138	-0.019092
1.8595	1.02981	3.72263	0.16573	1.85971	-0.036429	3.72343	0.090074	1.85972	0.629574	3.72338	-0.018607
1.8605	1.02957	3.72463	0.164889	1.86071	-0.036469	3.72543	0.08872	1.86072	0.628843	3.72538	-0.018318
1.86149	1.02933	3.72662	0.163978	1.86171	-0.036508	3.72742	0.087345	1.86172	0.627498	3.72737	-0.018079
1.86249	1.02909	3.72862	0.163177	1.86271	-0.036522	3.72942	0.085703	1.86271	0.625841	3.72937	-0.01788
1.86349	1.02886	3.73062	0.163305	1.8637	-0.036367	3.73142	0.083965	1.86371	0.624186	3.73137	-0.017523
1.86449	1.02865	3.73262	0.163764	1.8647	-0.035934	3.73342	0.082742	1.86471	0.622525	3.73337	-0.016727
1.86548	1.02845	3.73461	0.164251	1.8657	-0.03546	3.73541	0.081676	1.86571	0.620865	3.73536	-0.015836
1.86648	1.02836	3.73661	0.165218	1.8667	-0.034982	3.73741	0.080747	1.86671	0.619366	3.73736	-0.015328
1.86748	1.02834	3.73861	0.166443	1.86769	-0.034505	3.73941	0.08029	1.8677	0.618313	3.73936	-0.015533
1.86848	1.02838	3.74061	0.167689	1.86869	-0.034025	3.74141	0.080067	1.8687	0.617644	3.74136	-0.01592
1.86947	1.02841	3.74261	0.168888	1.86969	-0.033545	3.7434	0.079877	1.8697	0.617305	3.74336	-0.016315
1.87047	1.02845	3.74461	0.170004	1.87069	-0.033182	3.7454	0.079624	1.8707	0.616965	3.74535	-0.016871
1.87147	1.02849	3.74661	0.171103	1.87169	-0.033084	3.7474	0.078689	1.87169	0.616624	3.74735	-0.017017
1.87247	1.02855	3.7486	0.1722	1.87268	-0.03293	3.7494	0.07758	1.87269	0.616283	3.74935	-0.017071
1.87347	1.02877	3.7506	0.172933	1.87368	-0.032714	3.7514	0.076484	1.87369	0.615955	3.75135	-0.017102
1.87446	1.02893	3.7526	0.173133	1.87468	-0.032499	3.75339	0.075693	1.87469	0.61567	3.75334	-0.016466
1.87546	1.02878	3.7546	0.173265	1.87568	-0.032284	3.75539	0.075643	1.87569	0.615614	3.75534	-0.015243
1.87646	1.02862	3.75659	0.173409	1.87667	-0.032068	3.75739	0.075752	1.87668	0.616019	3.75734	-0.013936
1.87746	1.02846	3.75859	0.174482	1.87767	-0.031802	3.75939	0.075867	1.87768	0.61659	3.75934	-0.011733
1.87846	1.0283	3.76059	0.175513	1.87867	-0.031377	3.76139	0.076669	1.87868	0.61716	3.76134	-0.008792
1.87945	1.02814	3.76259	0.17647	1.87967	-0.030797	3.76339	0.078002	1.87968	0.617729	3.76334	-0.005854
1.88045	1.02797	3.76458	0.17731	1.88067	-0.030098	3.76539	0.079419	1.88067	0.618298	3.76533	-0.00291
1.88145	1.02779	3.76658	0.177506	1.88166	-0.029398	3.76738	0.081243	1.88167	0.618787	3.76733	-0.001026
1.88245	1.02789	3.76858	0.17833	1.88266	-0.028699	3.76938	0.081166	1.88267	0.61906	3.76933	1.8e-05
1.88345	1.02802	3.77058	0.179332	1.88366	-0.028002	3.77138	0.080662	1.88367	0.618973	3.77133	0.000877
1.88444	1.02815	3.77258	0.180637	1.88466	-0.027288	3.77338	0.080346	1.88467	0.61843	3.77333	0.001821
1.88544	1.02828	3.77457	0.182418	1.88565	-0.026501	3.77537	0.081299	1.88566	0.617889	3.77533	0.002766
1.88644	1.02842	3.77657	0.184317	1.88665	-0.025706	3.77737	0.082823	1.88666	0.617345	3.77732	0.003424
1.88744	1.02862	3.77857	0.18622	1.88765	-0.02508	3.77937	0.084364	1.88766	0.616803	3.77932	0.004001
1.88843	1.02931	3.78057	0.187399	1.88865	-0.024488	3.78137	0.085352	1.88866	0.616421	3.78132	0.004198
1.88943	1.03023	3.78257	0.18871	1.88965	-0.023894	3.78337	0.08641	1.88966	0.616429	3.78332	0.004097
1.89043	1.03135	3.78457	0.190098	1.89064	-0.023302	3.78536	0.087975	1.89065	0.616783	3.78531	0.004007
1.89143	1.03248	3.78656	0.191496	1.89164	-0.022708	3.78736	0.089696	1.89165	0.617431	3.78731	0.003935
1.89243	1.0336	3.78856	0.192402	1.89264	-0.022136	3.78936	0.091094	1.89265	0.618109	3.78931	0.004057
1.89342	1.03473	3.79056	0.19204	1.89364	-0.021568	3.79136	0.091778	1.89365	0.618787	3.79131	0.004662
1.89442	1.03578	3.79256	0.191472	1.89464	-0.020906	3.79335	0.092199	1.89464	0.619452	3.7933	0.005379
1.89542	1.03634	3.79456	0.190947	1.89563	-0.02018	3.79535	0.092673	1.89564	0.620058	3.7953	0.006015
1.89642	1.03638	3.79656	0.190813	1.89663	-0.019455	3.79735	0.093591	1.89664	0.620537	3.7973	0.005945
1.89741	1.03514	3.79855	0.190954	1.89763	-0.018731	3.79935	0.093989	1.89764	0.620816	3.7993	0.005461
1.89841	1.0336	3.80055	0.191163	1.89863	-0.018008	3.80135	0.094179	1.89864	0.621119	3.8013	0.004917
1.89941	1.03205	3.80255	0.191264	1.89962	-0.017324	3.80335	0.094099	1.89963	0.621428	3.80329	0.003934
1.90041	1.03051	3.80455	0.189962	1.90062	-0.016759	3.80534	0.094097	1.90063	0.621738	3.80529	0.002312
1.90141	1.02896	3.80654	0.187998	1.90162	-0.016325	3.80734	0.094672	1.90163	0.622048	3.80729	0.000525
1.9024	1.02736	3.80854	0.185994	1.90262	-0.016018	3.80934	0.095402	1.90263	0.622356	3.80929	-0.001269
1.9034	1.02581	3.81054	0.184614	1.90362	-0.015703	3.81134	0.095483	1.90362	0.62262	3.81129	-0.002586
1.9044	1.02502	3.81254	0.183608	1.90461	-0.015389	3.81333	0.094348	1.90462	0.622643	3.81329	-0.00413
1.9054	1.02482	3.81453	0.182656	1.90561	-0.015074	3.81533	0.092887	1.90562	0.622629	3.81528	-0.005741
1.9064	1.02463	3.81653	0.181303	1.90661	-0.014764	3.81733	0.091419	1.90662	0.622589	3.81728	-0.007278
1.90739	1.02444	3.81853	0.179445	1.90761	-0.014515	3.81933	0.091872	1.90762	0.62255	3.81928	-0.008153
1.90839	1.02425	3.82053	0.177919	1.9086	-0.014374	3.82133	0.092681	1.90861	0.62251	3.82128	-0.008463
1.90939	1.02412	3.82253	0.176511	1.9096	-0.014016	3.82333	0.093451	1.90961	0.622471	3.82328	-0.008685
1.91039	1.02423	3.82452	0.175056	1.9106	-0.013572	3.82532	0.094047	1.91061	0.622553	3.82527	-0.008675
1.91138	1.02429	3.82652	0.174774	1.9116	-0.013129	3.82732	0.094558	1.91161	0.623275	3.82727	-0.008148
1.91238	1.02418	3.82852	0.175103	1.9126	-0.012686	3.82932	0.09529	1.9126	0.624361	3.82927	-0.007341
1.91338	1.02407	3.83052	0.17551	1.91359	-0.012243	3.83132	0.096075	1.9136	0.625467	3.83127	-0.006496
1.91438	1.02396	3.83252	0.175355	1.91459	-0.011807	3.83332	0.096144	1.9146	0.626568	3.83327	-0.005836
1.91538	1.02385	3.83452	0.174366	1.91559	-0.011411	3.83531	0.094966	1.9156	0.627664	3.83526	-0.005851
1.91637	1.02373	3.83651	0.17321	1.91659	-0.010974	3.83731	0.093291	1.9166	0.628768	3.83726	-0.006074
1.91737	1.02355	3.83851	0.172543	1.91759	-0.01046	3.83931	0.09157	1.91759	0.629832	3.83926	-0.006337
1.91837	1.02334	3.84051	0.172817	1.91858	-0.009948	3.84131	0.090403	1.91859	0.630629	3.84126	-0.007291
1.91937	1.02349	3.84251	0.172974	1.91958	-0.009435	3.8433	0.089812	1.91959	0.631016	3.84325	-0.009366
1.92036	1.02375	3.8445	0.173067	1.92058	-0.00892	3.8453	0.08936	1.92059	0.631279	3.84525	-0.011735
1.92136	1.02401	3.8465	0.172864	1.92158	-0.008423	3.8473	0.089116	1.92159	0.631469	3.84725	-0.013907
1.92236	1.02426	3.8485	0.172805	1.92257	-0.008013	3.8493	0.089849	1.92258	0.63166	3.84925	-0.015467
1.92336	1.02452	3.8505	0.172859	1.92357	-0.007598	3.85129	0.091186	1.92358	0.63185	3.85125	-0.016629
1.92436	1.02486	3.8525	0.172934	1.92457	-0.006822	3.85329	0.092623	1.92458	0.632042	3.85324	-0.017734
1.92535	1.02557	3.8545	0.174185	1.92557	-0.006051	3.85529	0.093302	1.92558	0.632117	3.85524	-0.018741
1.92635	1.02597	3.85649	0.175582	1.92657	-0.005277	3.85729	0.093061	1.92657	0.631696	3.85724	-0.019575
1.92735	1.02587	3.85849	0.176875	1.92756	-0.004507	3.85929	0.092568	1.92757	0.631164	3.85924	-0.020363
1.92835	1.02577	3.86049	0.178135	1.92856	-0.003743	3.86129	0.092064	1.92857	0.63074	3.86124	-0.021126
1.92935	1.02568	3.86249	0.179041	1.92956	-0.003043	3.86328	0.092175	1.92957	0.630318	3.86323	-0.021356
1.93034	1.02558	3.86448	0.179621	1.93056	-0.002591	3.86528	0.092306	1.93057	0.629895	3.86523	-0.021087
1.93134	1.02548	3.86648	0.180135	1.93155	-0.002679	3.86728	0.092379	1.93156	0.629473	3.86723	-0.020723
1.93234	1.02507	3.86848	0.180308	1.93255	-0.003073	3.86928	0.092488	1.93256	0.629091	3.86923	-0.020582
1.93334	1.02462	3.87048	0.179492	1.93355	-0.003466	3.87128	0.092862	1.93356	0.629001	3.87123	-0.020655
1.93433	1.02407	3.87248	0.178238	1.93455	-0.003859	3.87328	0.093444	1.93456	0.629376	3.87323	-0.020556
1.93533	1.02352	3.87447	0.176927	1.93555	-0.004253	3.87527	0.094065	1.93555	0.629476	3.87522	-0.020408
1.93633	1.02297	3.87647	0.174557	1.93654	-0.004598	3.87727	0.094416	1.93655	0.629575	3.87722	-0.020477
1.93733	1.02242	3.87847	0.173577	1.93754	-0.00477	3.87927	0.093918	1.93755	0.629675	3.87922	-0.020913
1.93833	1.02188	3.88047	0.173115	1.93854	-0.00497	3.88127	0.093068	1.93855	0.629774	3.88122	-0.021496
1.93932	1.02115	3.88246	0.172765	1.93954	-0.0053	3.88327	0.092182	1.93955	0.629874	3.88322	-0.022096
1.94032	1.0202	3.88446	0.173008	1.94053	-0.005628	3.88526	0.092086	1.94054	0.62987	3.88521	-0.022098
1.94132	1.01958	3.88646	0.173274	1.94153	-0.005957	3.88726	0.092505	1.94154	0.629655	3.88721	-0.021646
1.94232	1.0191	3.88846	0.173501	1.94253	-0.006286	3.88926	0.093042	1.94254	0.629869	3.88921	-0.021107
1.94331	1.01861	3.89046	0.174019	1.94353	-0.006639	3.89126	0.093524	1.94354	0.630256	3.89121	-0.020281
1.94431	1.01813	3.89246	0.175161	1.94453	-0.007087	3.89325	0.094282	1.94453	0.630644	3.8932	-0.019069
1.94531	1.01764	3.89445	0.176532	1.94552	-0.007482	3.89525	0.095785	1.94553	0.631033	3.8952	-0.018148
1.94631	1.01721	3.89645	0.177922	1.94652	-0.007438	3.89725	0.097559	1.94653	0.631419	3.8972	-0.017373
1.94731	1.0182	3.89845	0.178883	1.94752	-0.007292	3.89925	0.099072	1.94753	0.631804	3.8992	-0.016915
1.9483	1.01962	3.90045	0.179675	1.94852	-0.007147	3.90124	0.099424	1.94853	0.632131	3.9012	-0.016302
1.9493	1.02116	3.90245	0.180419	1.94952	-0.007001	3.90324	0.099198	1.94952	0.632296	3.90319	-0.015569
1.9503	1.02271	3.90444	0.181236	1.95051	-0.006842	3.90524	0.098916	1.95052	0.632201	3.90519	-0.014824
1.9513	1.02425	3.90644	0.182645	1.95151	-0.006593	3.90724	0.098601	1.95152	0.632099	3.90719	-0.014369
1.95229	1.02581	3.90844	0.184364	1.95251	-0.006214	3.90924	0.097618	1.95252	0.631996	3.90919	-0.014731
1.95329	1.0273	3.91044	0.186111	1.95351	-0.005926	3.91124	0.096376	1.95351	0.631893	3.91119	-0.015339
1.95429	1.02806	3.91243	0.188009	1.9545	-0.005714	3.91323	0.095172	1.95451	0.631791	3.91318	-0.016061
1.95529	1.02809	3.91443	0.189038	1.9555	-0.005492	3.91523	0.095498	1.95551	0.631697	3.91518	-0.016876
1.95629	1.02757	3.91643	0.189075	1.9565	-0.005254	3.91723	0.097462	1.95651	0.631623	3.91718	-0.017467
1.95728	1.02705	3.91843	0.18887	1.9575	-0.005017	3.91923	0.099824	1.95751	0.631379	3.91918	-0.017984
1.95828	1.02653	3.92042	0.189105	1.9585	-0.004787	3.92123	0.102079	1.9585	0.631135	3.92118	-0.018743
1.95928	1.02601	3.92242	0.190535	1.95949	-0.004789	3.92322	0.102306	1.9595	0.630892	3.92318	-0.019295
1.96028	1.02549	3.92442	0.192359	1.96049	-0.004847	3.92522	0.101629	1.9605	0.630648	3.92517	-0.019708
1.96128	1.02501	3.92642	0.194079	1.96149	-0.004769	3.92722	0.100877	1.9615	0.630405	3.92717	-0.020105
1.96227	1.02477	3.92842	0.193703	1.96249	-0.00469	3.92922	0.100892	1.9625	0.630161	3.92917	-0.020249
1.96327	1.02521	3.93042	0.192346	1.96348	-0.004612	3.93122	0.102642	1.96349	0.629952	3.93117	-0.020083
1.96427	1.02591	3.93242	0.190902	1.96448	-0.004534	3.93321	0.104872	1.96449	0.630399	3.93316	-0.019837
1.96527	1.02662	3.93441	0.189545	1.96548	-0.004458	3.93521	0.10706	1.96549	0.631117	3.93516	-0.01965
1.96626	1.02733	3.93641	0.188495	1.96648	-0.004422	3.93721	0.108205	1.96649	0.631833	3.93716	-0.019664
1.96726	1.02804	3.93841	0.18761	1.96748	-0.004497	3.93921	0.108114	1.96748	0.632553	3.93916	-0.019713
1.96826	1.02872	3.94041	0.186746	1.96847	-0.004995	3.94121	0.107756	1.96848	0.633268	3.94116	-0.019742
1.96926	1.029	3.94241	0.18564	1.96947	-0.0056	3.9432	0.106808	1.96948	0.633996	3.94315	-0.019212
1.97026	1.02897	3.94441	0.184522	1.97047	-0.006205	3.9452	0.105886	1.97048	0.634836	3.94515	-0.018764
1.97125	1.02869	3.9464	0.183428	1.97147	-0.006808	3.9472	0.105365	1.97148	0.635524	3.94715	-0.018645
1.97225	1.02839	3.9484	0.18233	1.97246	-0.007412	3.9492	0.104959	1.97247	0.635753	3.94915	-0.018604
1.97325	1.02807	3.9504	0.18088	1.97346	-0.008044	3.95119	0.105207	1.97347	0.635982	3.95114	-0.018995
1.97425	1.02775	3.9524	0.17868	1.97446	-0.009074	3.95319	0.105009	1.97447	0.636211	3.95314	-0.019357
1.97524	1.02743	3.95439	0.176294	1.97546	-0.010018	3.95519	0.104449	1.97547	0.636439	3.95514	-0.019631
1.97624	1.02739	3.95639	0.174028	1.97646	-0.010835	3.95719	0.104051	1.97646	0.636663	3.95714	-0.019733
1.97724	1.02787	3.95839	0.172521	1.97745	-0.011659	3.95919	0.104432	1.97746	0.636818	3.95914	-0.018742
1.97824	1.02888	3.96039	0.171716	1.97845	-0.012479	3.96118	0.105236	1.97846	0.636847	3.96114	-0.016819
1.97924	1.02995	3.96238	0.171095	1.97945	-0.013299	3.96318	0.106085	1.97946	0.636894	3.96313	-0.014685
1.98023	1.03102	3.96438	0.17154	1.98045	-0.014073	3.96518	0.105682	1.98046	0.636943	3.96513	-0.012834
1.98123	1.03209	3.96638	0.171598	1.98144	-0.014289	3.96718	0.104299	1.98145	0.636991	3.96713	-0.011517
1.98223	1.03317	3.96838	0.171143	1.98244	-0.014132	3.96918	0.102976	1.98245	0.637039	3.96913	-0.010446
1.98323	1.03424	3.97038	0.170653	1.98344	-0.013737	3.97118	0.10177	1.98345	0.637088	3.97113	-0.009403
1.98422	1.0354	3.97237	0.16945	1.98444	-0.013342	3.97317	0.102269	1.98445	0.63717	3.97313	-0.008823
1.98522	1.03634	3.97437	0.168202	1.98544	-0.012949	3.97517	0.102472	1.98544	0.637566	3.97512	-0.009241
1.98622	1.03715	3.97637	0.167084	1.98643	-0.012552	3.97717	0.102255	1.98644	0.637892	3.97712	-0.00999
1.98722	1.03795	3.97837	0.166094	1.98743	-0.012151	3.97917	0.101813	1.98744	0.638173	3.97912	-0.010779
1.98822	1.03875	3.98037	0.166491	1.98843	-0.011701	3.98117	0.100037	1.98844	0.638453	3.98112	-0.011518
1.98921	1.03955	3.98237	0.168063	1.98943	-0.011099	3.98316	0.097838	1.98944	0.638736	3.98311	-0.011394
1.99021	1.04035	3.98436	0.169882	1.99043	-0.010537	3.98516	0.095659	1.99043	0.639016	3.98511	-0.011015
1.99121	1.04084	3.98636	0.171564	1.99142	-0.009994	3.98716	0.0942	1.99143	0.639238	3.98711	-0.010655
1.99221	1.04097	3.98836	0.171632	1.99242	-0.009454	3.98916	0.094271	1.99243	0.638969	3.98911	-0.010964
[truncated: 28,355 more rows]

## Sheet: Supplemental Figure-S200
TOE1-WT		TOE1-WT		TOE1-WT		TOE1-WT		TOE1-WT		TOE1-WT		TOE1-WT		TOE1-D64A,E66A		TOE1-D64A,E66A		TOE1-D64A,E66A		TOE1-D64A,E66A		TOE1-D64A,E66A		TOE1-D64A,E66A		TOE1-R73S		TOE1-R73S		TOE1-R73S		TOE1-A103T		TOE1-A103T		TOE1-A103T		TOE1-F148Y		TOE1-F148Y		TOE1-F148Y		TOE1-V173G		TOE1-E220K		TOE1-F239S
mL	mAU	mL	mAU	mL	mAU	mL	mAU	mL	mAU	mL	mAU	mL	mAU	mL	mAU	mL	mAU	mL	mAU	mL	mAU	mL	mAU	mL	mAU	mL	mAU	mL	mAU	mL	mAU	mL	mAU	mL	mAU	mL	mAU	mL	mAU	mL	mAU	mL	mAU	mL	mAU	mL	mAU	mL	mAU
0.000556	1.19614	0.000772	2.09479	0.000748	1.18305	0.000672	1.8894	0.000787	2.37418	0.000554	1.91203	0.000544	1.46548	0.000343	0.002419	0.000469	-0.010174	0.00098	-0.003834	0.000984	0.00021	0.001339	-0.002309	0.001083	0.004102	0.000787	-0.057219	0.000772	0.914398	0.000776	0.598988	0.000786	0.779128	0.00078	1.25231	0.000778	0.759863	0.000642	1.26431	0.000555	1.07529	0.000675	1.53106	0.000764	0.15793	0.000786	0.732315	0.000774	-0.011324
0.001554	1.19366	0.00177	2.09776	0.001745	1.18436	0.00167	1.88657	0.001784	2.37457	0.001552	1.91294	0.001542	1.46048	0.002342	0.00055	0.002468	-0.009989	0.002979	-0.003603	0.002979	0.00048	0.003338	-0.001637	0.003082	0.004725	0.001785	-0.056326	0.00177	0.911082	0.001773	0.602221	0.001784	0.780812	0.001778	1.24724	0.001776	0.760332	0.00164	1.26539	0.001553	1.07126	0.001673	1.53378	0.001762	0.15675	0.001784	0.733843	0.001771	-0.010041
0.002552	1.19228	0.002767	2.10059	0.002743	1.18532	0.002668	1.88359	0.002782	2.37475	0.00255	1.9141	0.00254	1.45582	0.004341	-0.001892	0.004463	-0.010043	0.004978	-0.002785	0.004978	0.000433	0.005337	0.000463	0.005081	0.005473	0.002782	-0.055815	0.002767	0.908506	0.002771	0.604914	0.002782	0.782629	0.002776	1.24223	0.002774	0.76057	0.002638	1.26693	0.002551	1.06633	0.002671	1.53637	0.00276	0.155499	0.002781	0.734848	0.002769	-0.009002
0.00355	1.19006	0.003765	2.10361	0.003741	1.18706	0.003665	1.88073	0.00378	2.37454	0.003548	1.91387	0.003538	1.45143	0.00634	-0.004709	0.006462	-0.009903	0.006977	-0.000735	0.006977	-0.000542	0.007332	0.002624	0.007076	0.006248	0.00378	-0.055367	0.003765	0.905671	0.003769	0.607436	0.00378	0.784458	0.003774	1.23727	0.003772	0.760128	0.003635	1.26903	0.003549	1.06128	0.003668	1.53906	0.003758	0.154631	0.003779	0.735588	0.003767	-0.008103
0.004548	1.18857	0.004763	2.10651	0.004739	1.18793	0.004663	1.87824	0.004778	2.37526	0.004546	1.9147	0.004535	1.4469	0.008335	-0.007527	0.008461	-0.009781	0.008972	0.0016	0.008976	-0.001878	0.009331	0.004805	0.009075	0.007493	0.004778	-0.054906	0.004763	0.902676	0.004767	0.610156	0.004778	0.786085	0.004772	1.23303	0.00477	0.760482	0.004633	1.27109	0.004546	1.05652	0.004666	1.54106	0.004756	0.15403	0.004777	0.736116	0.004765	-0.007271
0.005546	1.18689	0.005761	2.11012	0.005737	1.18878	0.005661	1.8759	0.005776	2.37487	0.005544	1.91531	0.005533	1.44298	0.010334	-0.009301	0.01046	-0.010315	0.010971	0.003879	0.010971	-0.003248	0.01133	0.006545	0.011074	0.009387	0.005776	-0.054474	0.005761	0.8997	0.005765	0.612362	0.005775	0.788237	0.00577	1.22922	0.005768	0.760889	0.005631	1.27224	0.005544	1.05253	0.005664	1.54326	0.005754	0.153104	0.005775	0.73665	0.005763	-0.005585
0.006543	1.18515	0.006759	2.1139	0.006735	1.18993	0.006659	1.87446	0.006773	2.37538	0.006541	1.91559	0.006531	1.43905	0.012333	-0.009093	0.012455	-0.011731	0.01297	0.005371	0.01297	-0.003856	0.013329	0.007866	0.013073	0.011388	0.006774	-0.054133	0.006759	0.896362	0.006763	0.614688	0.006773	0.790183	0.006767	1.22526	0.006765	0.761308	0.006629	1.27366	0.006542	1.04799	0.006662	1.54522	0.006751	0.152265	0.006773	0.737586	0.006761	-0.003229
0.007541	1.18406	0.007757	2.11624	0.007732	1.19051	0.007657	1.87279	0.007771	2.37603	0.007539	1.91622	0.007529	1.43479	0.014332	-0.00881	0.014454	-0.013242	0.014969	0.005941	0.014969	-0.002778	0.015324	0.009154	0.015068	0.013276	0.007772	-0.053516	0.007757	0.892946	0.00776	0.617414	0.007771	0.791563	0.007765	1.22107	0.007763	0.761974	0.007627	1.27516	0.00754	1.0436	0.00766	1.54817	0.007749	0.150526	0.007771	0.738465	0.007758	-0.001022
0.008539	1.18307	0.008754	2.1187	0.00873	1.1922	0.008654	1.87111	0.008769	2.37688	0.008537	1.91655	0.008527	1.43009	0.016327	-0.008554	0.016453	-0.014686	0.016964	0.006326	0.016968	-0.001313	0.017323	0.009619	0.017067	0.012961	0.008769	-0.053243	0.008754	0.88953	0.008758	0.620125	0.008769	0.793414	0.008763	1.21728	0.008761	0.762103	0.008625	1.27682	0.008538	1.03903	0.008658	1.55091	0.008747	0.148796	0.008768	0.739759	0.008756	0.000998
0.009537	1.18233	0.009752	2.1218	0.009728	1.19371	0.009652	1.86917	0.009767	2.37813	0.009535	1.91765	0.009525	1.42578	0.018326	-0.008482	0.018452	-0.014556	0.018963	0.006397	0.018967	0.00017	0.019321	0.007919	0.019066	0.011958	0.009767	-0.052737	0.009752	0.886015	0.009756	0.622691	0.009767	0.795528	0.009761	1.21414	0.009759	0.762093	0.009622	1.27768	0.009535	1.03442	0.009655	1.5539	0.009745	0.147094	0.009766	0.74155	0.009754	0.003322
0.010535	1.18183	0.01075	2.12437	0.010726	1.19451	0.01065	1.86803	0.010765	2.37891	0.010533	1.91834	0.010522	1.42187	0.020325	-0.007903	0.020447	-0.014627	0.020962	0.006859	0.020962	0.00176	0.02132	0.005495	0.021065	0.010906	0.010765	-0.052317	0.01075	0.882282	0.010754	0.62556	0.010764	0.797411	0.010759	1.21005	0.010757	0.762165	0.01062	1.27871	0.010533	1.0304	0.010653	1.55637	0.010743	0.145253	0.010764	0.74344	0.010752	0.005167
0.011532	1.18124	0.011748	2.12726	0.011724	1.19533	0.011648	1.86689	0.011762	2.38018	0.01153	1.92001	0.01152	1.41787	0.022324	-0.007314	0.022446	-0.014808	0.022961	0.007704	0.022961	0.003347	0.023315	0.003018	0.02306	0.010601	0.011763	-0.05244	0.011748	0.878481	0.011752	0.628352	0.011762	0.799027	0.011756	1.20582	0.011754	0.762361	0.011618	1.27956	0.011531	1.02682	0.011651	1.55906	0.01174	0.143266	0.011762	0.744466	0.01175	0.007318
0.01253	1.18075	0.012746	2.12982	0.012721	1.19595	0.012646	1.86524	0.01276	2.38108	0.012528	1.92162	0.012518	1.41362	0.024319	-0.006229	0.024445	-0.014954	0.024956	0.008608	0.02496	0.004887	0.025314	0.002229	0.025059	0.011615	0.012761	-0.051704	0.012746	0.874895	0.01275	0.631188	0.01276	0.800965	0.012754	1.20156	0.012752	0.762529	0.012616	1.28086	0.012529	1.02269	0.012649	1.56111	0.012738	0.141701	0.01276	0.746183	0.012747	0.009138
0.013528	1.18009	0.013744	2.132	0.013719	1.19638	0.013644	1.86345	0.013758	2.382	0.013526	1.92225	0.013516	1.40961	0.026318	-0.004271	0.026443	-0.014626	0.026955	0.010001	0.026958	0.006358	0.027313	0.004347	0.027058	0.012758	0.013758	-0.051069	0.013743	0.870879	0.013747	0.634269	0.013758	0.802627	0.013752	1.19631	0.01375	0.763251	0.013614	1.28136	0.013527	1.01823	0.013647	1.5632	0.013736	0.140051	0.013758	0.747823	0.013745	0.010782
0.014526	1.17946	0.014741	2.13446	0.014717	1.19764	0.014641	1.86113	0.014756	2.38225	0.014524	1.92372	0.014514	1.40595	0.028316	-0.002434	0.028439	-0.013375	0.028954	0.011689	0.028954	0.006877	0.029312	0.006851	0.029057	0.013977	0.014756	-0.04998	0.014741	0.866782	0.014745	0.638067	0.014756	0.804546	0.01475	1.19107	0.014748	0.764002	0.014611	1.28189	0.014525	1.01379	0.014645	1.56642	0.014734	0.138807	0.014755	0.75004	0.014743	0.012808
0.015524	1.17857	0.015739	2.13661	0.015715	1.19852	0.015639	1.85877	0.015754	2.3823	0.015522	1.92468	0.015511	1.40201	0.030315	-0.000588	0.030437	-0.012065	0.030952	0.013421	0.030952	0.006863	0.031307	0.009424	0.031055	0.014337	0.015754	-0.048526	0.015739	0.863937	0.015743	0.641638	0.015754	0.8058	0.015748	1.18552	0.015746	0.763422	0.015609	1.28296	0.015522	1.01008	0.015642	1.56963	0.015732	0.137569	0.015753	0.752096	0.015741	0.015109
0.016522	1.17763	0.016737	2.13887	0.016713	1.19892	0.016637	1.85642	0.016751	2.38249	0.01652	1.92615	0.016509	1.3978	0.03231	0.000179	0.032436	-0.011084	0.032948	0.015145	0.032951	0.006793	0.033306	0.011933	0.033051	0.013398	0.016752	-0.046278	0.016737	0.860605	0.016741	0.644483	0.016751	0.806823	0.016746	1.18081	0.016744	0.762803	0.016607	1.28459	0.01652	1.00618	0.01664	1.57258	0.01673	0.136796	0.016751	0.753651	0.016739	0.015704
0.017519	1.17646	0.017735	2.14197	0.017711	1.1986	0.017635	1.85462	0.017749	2.38365	0.017517	1.92757	0.017507	1.39347	0.034309	0.000234	0.034435	-0.010895	0.034946	0.016656	0.03495	0.006543	0.035305	0.013862	0.035049	0.012132	0.01775	-0.044148	0.017735	0.857675	0.017739	0.647562	0.017749	0.8076	0.017743	1.17639	0.017741	0.762279	0.017605	1.2853	0.017518	1.00322	0.017638	1.57561	0.017727	0.136542	0.017749	0.75533	0.017737	0.016929
0.018517	1.17547	0.018733	2.14491	0.018708	1.19883	0.018633	1.85244	0.018747	2.38505	0.018515	1.92912	0.018505	1.38924	0.036308	0.000289	0.036434	-0.010985	0.036945	0.017758	0.036945	0.005647	0.037304	0.015717	0.037048	0.010986	0.018748	-0.042154	0.018733	0.854531	0.018736	0.650297	0.018747	0.808299	0.018741	1.17151	0.018739	0.761639	0.018603	1.28604	0.018516	1.00042	0.018636	1.5791	0.018725	0.135759	0.018747	0.757758	0.018734	0.017702
0.019515	1.17428	0.019731	2.14783	0.019706	1.19929	0.019631	1.85036	0.019745	2.38558	0.019513	1.93041	0.019503	1.38508	0.038307	0.000338	0.038429	-0.011087	0.038944	0.018792	0.038944	0.004514	0.039299	0.015835	0.039047	0.011486	0.019745	-0.03975	0.01973	0.851901	0.019734	0.653253	0.019745	0.809677	0.019739	1.16693	0.019737	0.761415	0.019601	1.28752	0.019514	0.996707	0.019634	1.58258	0.019723	0.135164	0.019744	0.759137	0.019732	0.01906
0.020513	1.17319	0.020728	2.15013	0.020704	1.19994	0.020628	1.84785	0.020743	2.38577	0.020511	1.93302	0.020501	1.38049	0.040302	0.000506	0.040428	-0.011439	0.040939	0.020033	0.040943	0.003476	0.041298	0.014618	0.041042	0.013307	0.020743	-0.038351	0.020728	0.848731	0.020732	0.656192	0.020743	0.811114	0.020737	1.1623	0.020735	0.761532	0.020598	1.28843	0.020511	0.992948	0.020631	1.58584	0.020721	0.134984	0.020742	0.760592	0.02073	0.021521
0.021511	1.17195	0.021726	2.15174	0.021702	1.20042	0.021626	1.845	0.02174	2.38609	0.021509	1.93446	0.021498	1.37665	0.042301	0.000957	0.042427	-0.012358	0.042938	0.020859	0.042942	0.003447	0.043297	0.013473	0.043041	0.015379	0.021741	-0.036554	0.021726	0.84529	0.02173	0.658581	0.021741	0.812332	0.021735	1.15775	0.021733	0.761807	0.021596	1.2895	0.021509	0.989254	0.021629	1.58836	0.021719	0.13427	0.02174	0.762053	0.021728	0.023184
0.022508	1.17101	0.022724	2.15395	0.0227	1.20018	0.022624	1.84214	0.022738	2.38816	0.022506	1.93611	0.022496	1.37281	0.0443	0.001438	0.044426	-0.013402	0.044937	0.021382	0.044937	0.004233	0.045296	0.012353	0.04504	0.017226	0.022739	-0.034431	0.022724	0.841419	0.022728	0.660876	0.022738	0.813963	0.022732	1.15348	0.022731	0.762838	0.022594	1.29068	0.022507	0.986568	0.022627	1.59083	0.022717	0.13304	0.022738	0.763102	0.022726	0.025115
0.023506	1.17	0.023722	2.15622	0.023698	1.20108	0.023622	1.83919	0.023736	2.39031	0.023504	1.93807	0.023494	1.36876	0.046299	0.002181	0.046421	-0.014445	0.046936	0.021852	0.046936	0.005187	0.047295	0.013263	0.047039	0.016949	0.023737	-0.032595	0.023722	0.837727	0.023726	0.663693	0.023736	0.815707	0.02373	1.14928	0.023728	0.764425	0.023592	1.29177	0.023505	0.983095	0.023625	1.59324	0.023714	0.132558	0.023736	0.764941	0.023724	0.027885
0.024504	1.16925	0.02472	2.15851	0.024695	1.20229	0.02462	1.83673	0.024734	2.39162	0.024502	1.93989	0.024492	1.36527	0.048298	0.002987	0.04842	-0.015077	0.048935	0.021746	0.048935	0.005881	0.04929	0.015238	0.049034	0.01549	0.024734	-0.031275	0.024719	0.833973	0.024723	0.666201	0.024734	0.817206	0.024728	1.14609	0.024726	0.766129	0.02459	1.29241	0.024503	0.979443	0.024623	1.5957	0.024712	0.132415	0.024734	0.766711	0.024721	0.029592
0.025502	1.16766	0.025717	2.16143	0.025693	1.20307	0.025618	1.83319	0.025732	2.39288	0.0255	1.94187	0.02549	1.36152	0.050293	0.003551	0.050419	-0.015083	0.05093	0.021962	0.050934	0.005242	0.051289	0.017297	0.051033	0.013857	0.025732	-0.029683	0.025717	0.830579	0.025721	0.668888	0.025732	0.81911	0.025726	1.14247	0.025724	0.767504	0.025588	1.29339	0.025501	0.975416	0.025621	1.59894	0.02571	0.132389	0.025731	0.768352	0.025719	0.030971
0.0265	1.16633	0.026715	2.16393	0.026691	1.20419	0.026615	1.82983	0.026729	2.39426	0.026498	1.94372	0.026487	1.35814	0.052292	0.004096	0.052418	-0.015076	0.052929	0.022335	0.052929	0.003983	0.053288	0.019196	0.053032	0.011968	0.02673	-0.027025	0.026715	0.826397	0.026719	0.671947	0.02673	0.820443	0.026724	1.13891	0.026722	0.769192	0.026585	1.29478	0.026498	0.971499	0.026618	1.60181	0.026708	0.132594	0.026729	0.768932	0.026717	0.033193
0.027498	1.1652	0.027713	2.16635	0.027689	1.20522	0.027613	1.82672	0.027727	2.39525	0.027496	1.94529	0.027485	1.35385	0.054291	0.005185	0.054413	-0.015117	0.054928	0.022658	0.054928	0.002657	0.055286	0.019708	0.055031	0.011744	0.027728	-0.025668	0.027713	0.823227	0.027717	0.675012	0.027727	0.821531	0.027722	1.13563	0.02772	0.770547	0.027583	1.29649	0.027496	0.967828	0.027616	1.60508	0.027706	0.132394	0.027727	0.770422	0.027715	0.03418
0.028495	1.1641	0.028711	2.16932	0.028687	1.20593	0.028611	1.82443	0.028725	2.39657	0.028493	1.94698	0.028483	1.34957	0.05629	0.007314	0.056412	-0.015238	0.056927	0.021531	0.056927	0.001985	0.057281	0.020226	0.057026	0.01199	0.028726	-0.023984	0.028711	0.819766	0.028715	0.677764	0.028725	0.823054	0.028719	1.13191	0.028717	0.772573	0.028581	1.29716	0.028494	0.964485	0.028614	1.60802	0.028703	0.131849	0.028725	0.772219	0.028713	0.035568
0.029493	1.16304	0.029709	2.1722	0.029684	1.20643	0.029609	1.82236	0.029723	2.39688	0.029491	1.94955	0.029481	1.34464	0.058285	0.009546	0.058411	-0.015182	0.058922	0.019454	0.058926	0.002408	0.05928	0.020755	0.059025	0.012219	0.029724	-0.023276	0.029709	0.81727	0.029712	0.680521	0.029723	0.825181	0.029717	1.12764	0.029715	0.774289	0.029579	1.29791	0.029492	0.960359	0.029612	1.61048	0.029701	0.131453	0.029723	0.772746	0.02971	0.037143
0.030491	1.16206	0.030707	2.1752	0.030682	1.20763	0.030607	1.82083	0.030721	2.39743	0.030489	1.95138	0.030479	1.34014	0.060284	0.011795	0.06041	-0.015124	0.060921	0.017204	0.060921	0.003124	0.061279	0.021648	0.061024	0.012108	0.030721	-0.022244	0.030706	0.814525	0.03071	0.684272	0.030721	0.82701	0.030715	1.12355	0.030713	0.773759	0.030577	1.29879	0.03049	0.956368	0.03061	1.6128	0.030699	0.131762	0.03072	0.772539	0.030708	0.038232
0.031489	1.16062	0.031704	2.17819	0.03168	1.20809	0.031605	1.81835	0.031719	2.39829	0.031487	1.95276	0.031477	1.33564	0.062283	0.012258	0.062405	-0.014944	0.06292	0.015415	0.06292	0.003615	0.063278	0.022977	0.063023	0.011913	0.031719	-0.022406	0.031704	0.814048	0.031708	0.689045	0.031719	0.828731	0.031713	1.11917	0.031711	0.77266	0.031574	1.29987	0.031487	0.952017	0.031608	1.61584	0.031697	0.13151	0.031718	0.772977	0.031706	0.039565
0.032487	1.16001	0.032702	2.18176	0.032678	1.20841	0.032602	1.81556	0.032716	2.39876	0.032485	1.95413	0.032474	1.3316	0.064281	0.011765	0.064404	-0.013972	0.064919	0.014849	0.064919	0.002929	0.065273	0.024161	0.065018	0.01172	0.032717	-0.021665	0.032702	0.815203	0.032706	0.691483	0.032717	0.830724	0.032711	1.11448	0.032709	0.771474	0.032572	1.30048	0.032485	0.948433	0.032605	1.61795	0.032695	0.131734	0.032716	0.773417	0.032704	0.041787
0.033484	1.15915	0.0337	2.1853	0.033676	1.20874	0.0336	1.81374	0.033714	2.39879	0.033483	1.95532	0.033472	1.32703	0.066277	0.011216	0.066402	-0.012714	0.066914	0.014721	0.066917	0.002036	0.067272	0.025432	0.067017	0.011701	0.033715	-0.020041	0.0337	0.816346	0.033704	0.691023	0.033714	0.832379	0.033709	1.10986	0.033707	0.77029	0.03357	1.30075	0.033483	0.945735	0.033603	1.62069	0.033693	0.132283	0.033714	0.773857	0.033702	0.043271
0.034482	1.15814	0.034698	2.18751	0.034674	1.20906	0.034598	1.8115	0.034712	2.3987	0.03448	1.95649	0.03447	1.32217	0.068275	0.010401	0.068401	-0.011444	0.068913	0.014622	0.068913	0.001189	0.069271	0.027883	0.069016	0.011716	0.034713	-0.019195	0.034698	0.817496	0.034702	0.690564	0.034712	0.834519	0.034706	1.10566	0.034704	0.769108	0.034568	1.30102	0.034481	0.942095	0.034601	1.62286	0.03469	0.132552	0.034712	0.774298	0.0347	0.044496
0.03548	1.15671	0.035696	2.18799	0.035671	1.20938	0.035596	1.80987	0.03571	2.39883	0.035478	1.95773	0.035468	1.31848	0.070274	0.009493	0.070396	-0.009726	0.070911	0.013929	0.070911	0.000332	0.07127	0.029706	0.071014	0.011638	0.03571	-0.018625	0.035695	0.818646	0.035699	0.690104	0.03571	0.836722	0.035704	1.10165	0.035702	0.767925	0.035566	1.3013	0.035479	0.938723	0.035599	1.62667	0.035688	0.132737	0.03571	0.774739	0.035697	0.044839
0.036478	1.15617	0.036694	2.18849	0.036669	1.20971	0.036594	1.80856	0.036708	2.39957	0.036476	1.95893	0.036466	1.31821	0.072273	0.008804	0.072395	-0.010296	0.07291	0.013726	0.07291	-0.000848	0.073265	0.031354	0.073009	0.01154	0.036708	-0.016854	0.036693	0.819768	0.036697	0.689646	0.036708	0.838028	0.036702	1.09945	0.0367	0.766745	0.036564	1.30157	0.036477	0.935983	0.036597	1.63124	0.036686	0.134155	0.036707	0.775204	0.036695	0.045175
0.037476	1.15647	0.037691	2.18897	0.037667	1.21009	0.037592	1.80785	0.037705	2.40099	0.037474	1.96055	0.037463	1.31794	0.074268	0.008128	0.074394	-0.010859	0.074905	0.013718	0.074909	-0.002158	0.075264	0.032884	0.075008	0.011239	0.037706	-0.016815	0.037691	0.820863	0.037695	0.689188	0.037706	0.839951	0.0377	1.0995	0.037698	0.765584	0.037561	1.30185	0.037474	0.933196	0.037595	1.6318	0.037684	0.134673	0.037705	0.775886	0.037693	0.045509
0.038474	1.15692	0.038689	2.18946	0.038665	1.21056	0.038589	1.80713	0.038703	2.40168	0.038472	1.96189	0.038461	1.31768	0.076267	0.007741	0.076393	-0.011669	0.076904	0.013705	0.076904	-0.003396	0.077263	0.032489	0.077007	0.009676	0.038704	-0.016776	0.038689	0.821942	0.038693	0.68873	0.038703	0.842174	0.038698	1.09955	0.038696	0.764424	0.038559	1.30215	0.038472	0.931437	0.038592	1.63192	0.038682	0.134054	0.038703	0.77665	0.038691	0.045846
0.039471	1.15737	0.039687	2.18995	0.039663	1.21103	0.039587	1.80643	0.039701	2.40249	0.039469	1.96296	0.039459	1.31742	0.078266	0.005639	0.078388	-0.01315	0.078903	0.012763	0.078903	-0.003972	0.079262	0.032433	0.079006	0.007904	0.039702	-0.016736	0.039687	0.823036	0.039691	0.688289	0.039701	0.843062	0.039695	1.0996	0.039693	0.763264	0.039557	1.30245	0.03947	0.932195	0.03959	1.63204	0.039679	0.133436	0.039701	0.777416	0.039689	0.046182
0.040469	1.15781	0.040685	2.19026	0.040661	1.21151	0.040585	1.80571	0.040699	2.40331	0.040467	1.96378	0.040457	1.31724	0.080265	0.003251	0.080387	-0.014279	0.080902	0.01025	0.080902	-0.004307	0.081257	0.032511	0.081005	0.006243	0.0407	-0.016697	0.040685	0.824126	0.040689	0.687921	0.040699	0.842753	0.040693	1.09965	0.040691	0.762101	0.040555	1.30275	0.040468	0.932951	0.040588	1.63216	0.040677	0.132819	0.040699	0.77818	0.040686	0.046517
0.041467	1.15826	0.041683	2.18959	0.041658	1.21198	0.041583	1.805	0.041697	2.40414	0.041465	1.9646	0.041455	1.31734	0.08226	0.00087	0.082386	-0.015373	0.082897	0.00739	0.082901	-0.00466	0.083256	0.032953	0.083	0.005256	0.041697	-0.016658	0.041682	0.825211	0.041686	0.687571	0.041697	0.842444	0.041691	1.0997	0.041689	0.760938	0.041553	1.30305	0.041466	0.933706	0.041586	1.63228	0.041675	0.132202	0.041696	0.778947	0.041684	0.046797
0.042465	1.1587	0.042681	2.18892	0.042656	1.21245	0.042581	1.80433	0.042694	2.40496	0.042463	1.96542	0.042453	1.31744	0.084259	-0.001171	0.084385	-0.01618	0.084896	0.004804	0.084896	-0.004919	0.085255	0.033591	0.084999	0.004575	0.042695	-0.016645	0.04268	0.826301	0.042684	0.687221	0.042695	0.842135	0.042689	1.09978	0.042687	0.75978	0.042551	1.30335	0.042463	0.934461	0.042584	1.63242	0.042673	0.131922	0.042694	0.779711	0.042682	0.046582
0.043463	1.15915	0.043678	2.18824	0.043654	1.21292	0.043578	1.80387	0.043692	2.40584	0.043461	1.96624	0.04345	1.31753	0.086258	-0.002354	0.08638	-0.017278	0.086895	0.003808	0.086895	-0.004991	0.087254	0.033835	0.086998	0.003916	0.043693	-0.016875	0.043678	0.82733	0.043682	0.686871	0.043693	0.841827	0.043687	1.0999	0.043685	0.758925	0.043548	1.30364	0.043461	0.935221	0.043581	1.63292	0.043671	0.135201	0.043692	0.780452	0.04368	0.046064
0.044461	1.15962	0.044676	2.18756	0.044652	1.21332	0.044576	1.8034	0.04469	2.40686	0.044459	1.96707	0.044448	1.31763	0.088257	-0.003524	0.088379	-0.018636	0.088894	0.003711	0.088894	-0.005311	0.089249	0.033998	0.088997	0.002736	0.044691	-0.017254	0.044676	0.827918	0.04468	0.686521	0.04469	0.8415	0.044685	1.10002	0.044683	0.760013	0.044546	1.30381	0.044459	0.936128	0.044579	1.63391	0.044669	0.14181	0.04469	0.780914	0.044678	0.045545
0.045458	1.16019	0.045674	2.18689	0.04565	1.21303	0.045574	1.80293	0.045688	2.40789	0.045456	1.96797	0.045446	1.31773	0.090252	-0.004816	0.090378	-0.02001	0.090889	0.00374	0.090893	-0.005779	0.091248	0.033588	0.090992	0.001846	0.045689	-0.017631	0.045674	0.828499	0.045678	0.686171	0.045688	0.841021	0.045682	1.10014	0.04568	0.763358	0.045544	1.30341	0.045457	0.937715	0.045577	1.63491	0.045666	0.148354	0.045688	0.781031	0.045676	0.045024
0.046456	1.16077	0.046672	2.18621	0.046647	1.21267	0.046572	1.80246	0.046686	2.40892	0.046454	1.96891	0.046444	1.31783	0.092251	-0.006304	0.092377	-0.020951	0.092888	0.004593	0.092888	-0.006667	0.093246	0.033466	0.092991	0.001674	0.046686	-0.018009	0.046672	0.829086	0.046675	0.685842	0.046686	0.840548	0.04668	1.10026	0.046678	0.76668	0.046542	1.30302	0.046455	0.9393	0.046575	1.63591	0.046664	0.154922	0.046686	0.781148	0.046673	0.044502
0.047454	1.16135	0.04767	2.18587	0.047645	1.2123	0.04757	1.802	0.047683	2.40995	0.047452	1.96984	0.047442	1.31793	0.09425	-0.007928	0.094372	-0.02118	0.094887	0.004168	0.094887	-0.006761	0.095245	0.033616	0.09499	0.001694	0.047684	-0.018389	0.047669	0.829671	0.047673	0.685637	0.047684	0.840072	0.047678	1.10038	0.047676	0.770028	0.04754	1.30262	0.047453	0.940885	0.047573	1.6369	0.047662	0.161522	0.047683	0.781266	0.047671	0.043986
0.048452	1.16192	0.048667	2.18757	0.048643	1.21193	0.048568	1.80153	0.048681	2.41098	0.04845	1.97077	0.04844	1.3193	0.096249	-0.009568	0.096371	-0.021366	0.096886	0.003398	0.096886	-0.006259	0.09724	0.033767	0.096989	0.003301	0.048682	-0.018767	0.048667	0.830232	0.048671	0.685532	0.048682	0.839595	0.048676	1.1005	0.048674	0.77336	0.048538	1.30222	0.04845	0.942469	0.048571	1.6379	0.04866	0.168102	0.048681	0.781383	0.048669	0.044347
0.04945	1.16249	0.049665	2.19008	0.049641	1.21156	0.049565	1.80152	0.049679	2.41201	0.049448	1.97168	0.049437	1.32099	0.098248	-0.010779	0.09837	-0.021581	0.098885	0.002482	0.098885	-0.005686	0.099239	0.033579	0.098984	0.00382	0.04968	-0.019127	0.049665	0.830527	0.049669	0.685427	0.04968	0.839122	0.049674	1.10123	0.049672	0.776707	0.049535	1.30183	0.049448	0.944049	0.049568	1.63889	0.049658	0.17493	0.049679	0.781498	0.049667	0.055349
0.050447	1.16304	0.050663	2.19258	0.050639	1.21124	0.050563	1.80989	0.050677	2.41298	0.050445	1.97258	0.050435	1.32268	0.100243	-0.010095	0.100368	-0.022142	0.10088	0.001193	0.10088	-0.004517	0.101238	0.033743	0.100983	0.003791	0.050678	-0.019265	0.050663	0.830246	0.050667	0.685322	0.050677	0.838646	0.050671	1.10736	0.05067	0.780531	0.050533	1.30137	0.050446	0.945551	0.050566	1.63972	0.050656	0.18659	0.050677	0.781586	0.050665	0.095848
0.051445	1.1636	0.051661	2.1951	0.051637	1.21112	0.051561	1.82366	0.051675	2.41339	0.051443	1.97351	0.051433	1.32437	0.102242	-0.008986	0.102364	-0.022371	0.102879	0.000452	0.102879	-0.003948	0.103237	0.033989	0.102982	0.003668	0.051676	-0.01899	0.051661	0.830951	0.051665	0.685217	0.051675	0.838175	0.051669	1.11411	0.051667	0.790319	0.051531	1.30042	0.051444	0.947318	0.051564	1.63958	0.051653	0.222232	0.051675	0.781634	0.051662	0.136288
0.052443	1.16396	0.052659	2.19762	0.052634	1.21125	0.052559	1.83738	0.052672	2.41375	0.052441	1.97438	0.052431	1.32607	0.10424	-0.00785	0.104362	-0.022585	0.104877	-9.6e-05	0.104877	-0.003738	0.105236	0.034163	0.10498	0.002206	0.052673	-0.018715	0.052658	0.832277	0.052662	0.685089	0.052673	0.837765	0.052667	1.12088	0.052665	0.819077	0.052529	1.30008	0.052442	0.962854	0.052562	1.63943	0.052651	0.257918	0.052673	0.782013	0.05266	0.176762
0.053441	1.16421	0.053657	2.20011	0.053632	1.21153	0.053557	1.85115	0.05367	2.4141	0.053439	1.97513	0.053429	1.32776	0.106239	-0.007721	0.106361	-0.022912	0.106876	-0.000191	0.106876	-0.003708	0.107231	0.034122	0.106976	0.00147	0.053671	-0.018441	0.053656	0.833598	0.05366	0.68485	0.053671	0.837383	0.053665	1.12762	0.053663	0.847875	0.053527	1.29989	0.053439	0.98179	0.05356	1.63928	0.053649	0.293515	0.05367	0.782393	0.053658	0.217073
0.054439	1.16447	0.054654	2.20486	0.05463	1.21181	0.054555	1.86467	0.054668	2.41445	0.054437	1.97589	0.054426	1.32921	0.108234	-0.009082	0.10836	-0.020332	0.108871	0.000412	0.108871	-0.004626	0.10923	0.033765	0.108974	0.001093	0.054669	-0.018168	0.054654	0.834924	0.054658	0.690199	0.054669	0.837011	0.054663	1.13437	0.054661	0.876627	0.054524	1.2997	0.054437	1.00076	0.054558	1.63914	0.054647	0.329121	0.054668	0.78277	0.054656	0.257644
0.055437	1.16474	0.055652	2.23101	0.055628	1.21209	0.055552	1.87843	0.055666	2.41479	0.055435	1.97665	0.055424	1.34567	0.110233	-0.010608	0.110355	-0.016596	0.11087	0.00125	0.11087	-0.006035	0.111229	0.033355	0.110973	0.000711	0.055667	-0.017902	0.055652	0.836246	0.055656	0.722709	0.055666	0.836639	0.055661	1.141	0.055659	0.905473	0.055522	1.29951	0.055435	1.01971	0.055555	1.63899	0.055645	0.364849	0.055666	0.783147	0.055654	0.297377
0.056434	1.16499	0.05665	2.28335	0.056626	1.21237	0.05655	1.89194	0.056664	2.41512	0.056432	1.9774	0.056422	1.39761	0.112232	-0.011796	0.112354	-0.012818	0.112869	0.0021	0.112869	-0.007493	0.113228	0.033062	0.112972	1.3e-05	0.056665	-0.017593	0.05665	0.837656	0.056654	0.755105	0.056664	0.836255	0.056658	1.1502	0.056656	0.93419	0.05652	1.29932	0.056433	1.03866	0.056553	1.63882	0.056642	0.400404	0.056664	0.783505	0.056652	0.338773
0.057432	1.16518	0.057648	2.33581	0.057623	1.21266	0.057548	1.91553	0.057661	2.41445	0.05743	1.97816	0.05742	1.45014	0.114231	-0.012162	0.114353	-0.010197	0.114868	0.002573	0.114868	-0.00912	0.115223	0.032383	0.114967	-0.000945	0.057662	-0.017149	0.057648	0.840502	0.057651	0.787397	0.057662	0.83587	0.057656	1.18958	0.057654	0.963047	0.057518	1.29913	0.057431	1.05759	0.057551	1.63896	0.05764	0.438521	0.057662	0.783869	0.057649	0.397259
0.05843	1.16476	0.058646	2.38818	0.058621	1.2131	0.058546	1.97423	0.058659	2.41345	0.058428	1.97869	0.058418	1.50251	0.116226	-0.012459	0.116352	-0.012347	0.116863	0.002181	0.116863	-0.011477	0.117222	0.031177	0.116966	-0.001951	0.05866	-0.017547	0.058645	0.85162	0.058649	0.819525	0.05866	0.835582	0.058654	1.24792	0.058652	0.995833	0.058516	1.29926	0.058429	1.07661	0.058549	1.66202	0.058638	0.505138	0.058659	0.7838	0.058647	0.45996
0.059428	1.16432	0.059644	2.44056	0.059619	1.21364	0.059544	2.03292	0.059657	2.4125	0.059426	1.97901	0.059416	1.55498	0.118225	-0.012755	0.118351	-0.014622	0.118862	0.00152	0.118862	-0.014161	0.119221	0.029903	0.118965	-0.002692	0.059658	-0.017945	0.059643	0.877609	0.059647	0.851874	0.059658	0.839498	0.059652	1.30869	0.05965	1.05293	0.059514	1.29954	0.059426	1.12042	0.059547	1.69065	0.059636	0.575398	0.059657	0.783855	0.059645	0.522702
0.060426	1.16384	0.060641	2.49304	0.060617	1.21423	0.060542	2.09135	0.060655	2.41155	0.060424	1.97986	0.060413	1.60723	0.120224	-0.013454	0.120346	-0.016774	0.120861	0.000707	0.120861	-0.016864	0.12122	0.029807	0.120964	-0.004125	0.060656	-0.018343	0.060641	0.903609	0.060645	0.884364	0.060656	0.849532	0.06065	1.36935	0.060648	1.12	0.060511	1.29981	0.060424	1.18869	0.060544	1.7194	0.060634	0.649157	0.060655	0.783981	0.060643	0.584925
0.061423	1.16337	0.061639	2.54598	0.061615	1.21483	0.061539	2.15031	0.061653	2.41061	0.061421	1.9807	0.061411	1.65983	0.122223	-0.014119	0.122345	-0.016781	0.12286	-0.001137	0.12286	-0.019018	0.123215	0.030353	0.122959	-0.0058	0.061654	-0.018742	0.061639	0.929634	0.061643	0.919216	0.061653	0.859546	0.061648	1.43022	0.061646	1.18677	0.061509	1.30008	0.061422	1.25718	0.061542	1.74812	0.061632	0.723586	0.061653	0.784108	0.061641	0.645365
0.062421	1.1629	0.062637	2.60665	0.062613	1.21543	0.062537	2.20885	0.06265	2.40966	0.062419	1.98155	0.062409	1.71243	0.124218	-0.014745	0.124344	-0.017099	0.124855	-0.003565	0.124855	-0.019965	0.125214	0.031049	0.124958	-0.00736	0.062652	-0.019139	0.062637	0.955565	0.062641	0.969914	0.062651	0.869555	0.062645	1.49101	0.062643	1.25371	0.062507	1.30036	0.06242	1.32554	0.06254	1.77672	0.062629	0.797618	0.062651	0.784235	0.062639	0.7061
0.063419	1.16242	0.063635	2.69979	0.06361	1.21603	0.063535	2.26766	0.063648	2.40872	0.063417	1.98239	0.063407	1.81359	0.126217	-0.015366	0.126343	-0.017392	0.126854	-0.006085	0.126854	-0.020561	0.127213	0.0314	0.126957	-0.007459	0.063649	-0.01955	0.063634	0.981638	0.063638	1.03008	0.063649	0.879556	0.063643	1.55244	0.063641	1.32082	0.063505	1.30063	0.063418	1.39379	0.063538	1.80541	0.063627	0.871935	0.063649	0.784362	0.063636	0.768912
0.064417	1.16195	0.064633	2.79255	0.064608	1.21663	0.064533	2.32693	0.064646	2.4081	0.064415	1.98324	0.064405	1.91559	0.128216	-0.014165	0.128338	-0.017919	0.128853	-0.007767	0.128853	-0.021096	0.129211	0.031032	0.128956	-0.006568	0.064647	-0.020491	0.064632	1.00647	0.064636	1.09029	0.064647	0.889566	0.064641	1.6192	0.064639	1.38766	0.064503	1.3009	0.064415	1.46212	0.064536	1.83393	0.064625	0.945816	0.064646	0.784485	0.064634	0.819514
0.065415	1.16158	0.065631	2.88527	0.065606	1.21729	0.065531	2.3856	0.065644	2.40779	0.065413	1.98398	0.065402	2.01739	0.130215	-0.012493	0.130337	-0.018634	0.130852	-0.006815	0.130852	-0.021376	0.131207	0.03074	0.130951	-0.005526	0.065645	-0.021294	0.06563	1.03127	0.065634	1.15037	0.065645	0.900232	0.065639	1.69774	0.065637	1.45461	0.065501	1.30112	0.065413	1.53045	0.065534	1.88585	0.065623	1.01225	0.065644	0.784423	0.065632	0.852141
0.066413	1.16125	0.066628	2.97792	0.066604	1.2181	0.066529	2.4443	0.066642	2.40709	0.066411	1.98433	0.0664	2.11986	0.13221	-0.010797	0.132336	-0.019268	0.132847	-0.004367	0.132847	-0.02156	0.133205	0.030501	0.13295	-0.004595	0.066643	-0.022008	0.066628	1.04967	0.066632	1.21065	0.066642	0.916964	0.066637	1.77638	0.066635	1.51799	0.066498	1.3012	0.066411	1.59712	0.066531	1.96113	0.066621	1.0712	0.066642	0.78417	0.06663	0.884677
0.06741	1.16155	0.067626	3.07085	0.067602	1.2185	0.067526	2.50264	0.067639	2.40639	0.067408	1.98443	0.067398	2.2213	0.134209	-0.009301	0.134335	-0.019885	0.134846	-0.001668	0.134846	-0.021734	0.135204	0.030665	0.134949	-0.00347	0.067641	-0.022724	0.067626	1.06812	0.06763	1.27076	0.06764	0.978379	0.067634	1.85525	0.067632	1.57655	0.067496	1.30074	0.067409	1.65919	0.067529	2.03671	0.067618	1.13017	0.06764	0.783816	0.067628	0.917356
0.068408	1.16193	0.068624	3.16348	0.0686	1.21886	0.068524	2.56144	0.068637	2.40569	0.068406	1.98443	0.068396	2.32374	0.136208	-0.008905	0.13633	-0.019979	0.136845	-0.00011	0.136845	-0.02154	0.137203	0.031333	0.136948	-0.002102	0.068638	-0.023439	0.068624	1.08658	0.068628	1.33092	0.068638	1.04002	0.068632	1.93412	0.06863	1.63528	0.068494	1.30027	0.068407	1.72123	0.068527	2.11207	0.068616	1.18937	0.068638	0.783462	0.068625	0.950079
0.069406	1.16231	0.069622	3.25293	0.069597	1.21921	0.069522	2.61999	0.069635	2.40499	0.069404	1.98443	0.069394	2.42535	0.138206	-0.008802	0.138329	-0.020647	0.138844	-0.0007	0.138844	-0.020807	0.139198	0.032102	0.138947	-0.00066	0.069636	-0.024156	0.069621	1.10507	0.069625	1.38453	0.069636	1.10137	0.06963	2.01276	0.069628	1.69403	0.069492	1.29981	0.069404	1.78308	0.069525	2.18762	0.069614	1.24842	0.069635	0.783107	0.069623	0.982644
0.070404	1.16269	0.07062	3.31185	0.070595	1.21956	0.07052	2.67866	0.070633	2.40429	0.070402	1.98442	0.070392	2.49518	0.140202	-0.008712	0.140327	-0.021392	0.140839	-0.001901	0.140839	-0.019888	0.141197	0.032873	0.140942	-0.000444	0.070634	-0.024873	0.070619	1.12353	0.070623	1.42337	0.070634	1.16308	0.070628	2.09109	0.070626	1.7527	0.07049	1.29935	0.070402	1.84527	0.070523	2.26303	0.070612	1.30753	0.070633	0.782752	0.070621	1.01517
0.071402	1.16307	0.071617	3.36337	0.071593	1.21992	0.071518	2.73779	0.071631	2.4035	0.0714	1.98442	0.071389	2.55054	0.1422	-0.008614	0.142326	-0.022164	0.142838	-0.003127	0.142838	-0.018965	0.143196	0.033076	0.142941	-0.001137	0.071632	-0.025698	0.071617	1.14196	0.071621	1.46234	0.071632	1.22446	0.071626	2.16848	0.071624	1.81124	0.071487	1.29889	0.0714	1.90723	0.071521	2.33846	0.07161	1.36676	0.071631	0.782399	0.071619	1.04599
0.0724	1.16357	0.072615	3.41468	0.072591	1.22027	0.072516	2.78457	0.072628	2.40199	0.072398	1.98441	0.072387	2.60565	0.144199	-0.007834	0.144321	-0.022799	0.144836	-0.0023	0.144836	-0.01919	0.145195	0.033485	0.144939	-0.001996	0.07263	-0.025704	0.072615	1.16047	0.072619	1.50116	0.072629	1.28593	0.072624	2.22021	0.072622	1.86932	0.072485	1.29844	0.072398	1.96909	0.072518	2.41171	0.072608	1.42391	0.072629	0.782084	0.072617	1.066
0.073397	1.16426	0.073613	3.46463	0.073589	1.22046	0.073513	2.82292	0.073626	2.40083	0.073395	1.9839	0.073385	2.66035	0.146198	-0.006844	0.14632	-0.021793	0.146835	0.000443	0.146835	-0.01938	0.14719	0.034149	0.146938	-0.002743	0.073628	-0.023675	0.073613	1.17492	0.073617	1.53984	0.073627	1.34677	0.073621	2.2691	0.073619	1.9228	0.073483	1.29807	0.073396	2.03142	0.073516	2.47779	0.073605	1.4636	0.073627	0.78202	0.073615	1.08608
0.074395	1.16473	0.074611	3.51421	0.074586	1.22082	0.074511	2.86143	0.074624	2.39968	0.074393	1.98337	0.074383	2.71539	0.148193	-0.005792	0.148319	-0.020619	0.14883	0.00354	0.14883	-0.019253	0.149189	0.034856	0.148933	-0.001487	0.074625	-0.021642	0.074611	1.1877	0.074614	1.57868	0.074625	1.43254	0.074619	2.31797	0.074617	1.96094	0.074481	1.30531	0.074394	2.07108	0.074514	2.54362	0.074603	1.50321	0.074625	0.783391	0.074612	1.10618
0.075393	1.16436	0.075609	3.56571	0.075584	1.22129	0.075509	2.9	0.075622	2.39851	0.075391	1.98304	0.075381	2.77017	0.150192	-0.006204	0.150318	-0.019668	0.150829	0.006255	0.150829	-0.018802	0.151188	0.035005	0.150932	0.000231	0.075623	-0.019611	0.075608	1.20041	0.075612	1.61738	0.075623	1.52527	0.075617	2.36701	0.075615	1.99903	0.075479	1.31446	0.075391	2.10805	0.075512	2.60867	0.075601	1.54275	0.075622	0.784759	0.07561	1.12625
0.076391	1.16399	0.076607	3.61643	0.076582	1.22176	0.076507	2.93846	0.07662	2.39735	0.076389	1.98272	0.076378	2.82524	0.152191	-0.005635	0.152313	-0.019266	0.152828	0.006851	0.152828	-0.01732	0.153187	0.033592	0.152931	0.001837	0.076621	-0.017576	0.076606	1.21318	0.07661	1.65405	0.076621	1.61779	0.076615	2.41582	0.076613	2.03716	0.076477	1.32361	0.076389	2.14523	0.07651	2.67121	0.076599	1.58236	0.07662	0.786127	0.076608	1.14633
0.077389	1.16362	0.077604	3.65799	0.07758	1.22224	0.077505	2.97499	0.077617	2.3962	0.077387	1.98239	0.077376	2.8737	0.15419	-0.004856	0.154312	-0.019012	0.154827	0.006135	0.154827	-0.015533	0.155182	0.031836	0.15493	0.002965	0.077619	-0.015544	0.077604	1.22596	0.077608	1.6811	0.077619	1.70971	0.077613	2.46466	0.077611	2.07513	0.077474	1.33272	0.077387	2.18221	0.077508	2.73685	0.077597	1.62197	0.077618	0.787489	0.077606	1.16641
0.078386	1.16325	0.078602	3.69076	0.078578	1.22271	0.078502	3.01208	0.078615	2.39504	0.078384	1.98206	0.078374	2.90666	0.156189	-0.003754	0.156311	-0.018767	0.156826	0.005153	0.156822	-0.013795	0.157181	0.030176	0.156925	0.003131	0.078617	-0.013252	0.078602	1.23865	0.078606	1.70703	0.078616	1.80236	0.07861	2.5137	0.078609	2.11233	0.078472	1.34188	0.078385	2.21927	0.078505	2.80296	0.078595	1.6615	0.078616	0.788858	0.078604	1.18624
0.079384	1.16288	0.0796	3.72356	0.079576	1.22319	0.0795	3.04624	0.079613	2.39469	0.079382	1.98173	0.079372	2.93907	0.158184	-0.001649	0.15831	-0.021498	0.158821	0.004082	0.158821	-0.011903	0.15918	0.029273	0.158924	0.003221	0.079614	-0.010189	0.0796	1.25078	0.079604	1.73295	0.079614	1.89475	0.079608	2.54951	0.079606	2.149	0.07947	1.35098	0.079383	2.25624	0.079503	2.86952	0.079592	1.70103	0.079614	0.790221	0.079601	1.20135
0.080382	1.16255	0.080598	3.75649	0.080573	1.22309	0.080498	3.06697	0.080611	2.39831	0.08038	1.9818	0.08037	2.97156	0.160183	0.000113	0.160305	-0.026037	0.16082	0.003692	0.16082	-0.009975	0.161179	0.02926	0.160923	0.003383	0.080612	0.013654	0.080597	1.26125	0.080601	1.75871	0.080612	1.98657	0.080606	2.57717	0.080604	2.18737	0.080468	1.3601	0.08038	2.29297	0.080501	2.91689	0.08059	1.73137	0.080612	0.792099	0.080599	1.21533
0.08138	1.16222	0.081596	3.78922	0.081571	1.22272	0.081496	3.08699	0.081609	2.40354	0.081378	1.98571	0.081368	3.00399	0.162182	0.001797	0.162304	-0.030726	0.162819	0.003749	0.162819	-0.008085	0.163177	0.029414	0.162922	0.003849	0.08161	0.039784	0.081595	1.26998	0.081599	1.78361	0.08161	2.05592	0.081604	2.60485	0.081602	2.2151	0.081466	1.3941	0.081378	2.32256	0.081499	2.95812	0.081588	1.75578	0.081609	0.81294	0.081597	1.22929
0.082378	1.16249	0.082594	3.82214	0.082569	1.22229	0.082494	3.10699	0.082606	2.40878	0.082376	2.01879	0.082365	3.03641	0.164181	0.003496	0.164303	-0.034941	0.164818	0.003862	0.164818	-0.006203	0.165173	0.03001	0.164917	0.004823	0.082608	0.065928	0.082593	1.27869	0.082597	1.80917	0.082608	2.10293	0.082602	2.63246	0.0826	2.24024	0.082464	1.45333	0.082376	2.34541	0.082497	2.99907	0.082586	1.78022	0.082607	0.838696	0.082595	1.24327
0.083376	1.16292	0.083591	3.8551	0.083567	1.22186	0.083492	3.12704	0.083604	2.414	0.083374	2.05251	0.083363	3.06906	0.166176	0.005042	0.166302	-0.034827	0.166813	0.004689	0.166813	-0.003708	0.167171	0.031477	0.166916	0.005947	0.083606	0.092127	0.083591	1.28743	0.083595	1.83563	0.083605	2.14976	0.0836	2.66003	0.083598	2.26538	0.083461	1.51228	0.083374	2.36822	0.083494	3.03989	0.083584	1.80472	0.083605	0.864312	0.083593	1.25723
0.084373	1.16334	0.084589	3.88593	0.084565	1.22142	0.084489	3.14711	0.084602	2.41921	0.084371	2.08618	0.084361	3.1018	0.168175	0.00651	0.168297	-0.034453	0.168812	0.00626	0.168812	-0.000435	0.16917	0.033237	0.168915	0.007075	0.084603	0.118419	0.084589	1.29615	0.084593	1.85658	0.084603	2.19681	0.084597	2.68777	0.084595	2.29055	0.084459	1.57165	0.084372	2.39098	0.084492	3.08083	0.084581	1.82917	0.084603	0.889993	0.084591	1.27119
0.085371	1.16377	0.085587	3.90517	0.085563	1.221	0.085487	3.16745	0.0856	2.42451	0.085369	2.11987	0.085359	3.12211	0.170174	0.00797	0.170296	-0.03408	0.170811	0.008022	0.170811	0.003056	0.171169	0.034986	0.170914	0.009101	0.085601	0.144499	0.085587	1.3049	0.08559	1.87231	0.085601	2.24416	0.085595	2.7151	0.085593	2.31558	0.085457	1.63073	0.08537	2.41387	0.08549	3.12192	0.085579	1.85347	0.085601	0.915777	0.085588	1.28549
0.086369	1.1642	0.086585	3.92441	0.08656	1.22056	0.086485	3.1885	0.086598	2.42957	0.086367	2.15341	0.086357	3.14183	0.172173	0.009113	0.172295	-0.033432	0.17281	0.009862	0.17281	0.006317	0.173164	0.036439	0.172909	0.011704	0.086599	0.170468	0.086584	1.31367	0.086588	1.88803	0.086599	2.29125	0.086593	2.73898	0.086591	2.34084	0.086455	1.69001	0.086367	2.43665	0.086488	3.16282	0.086577	1.87828	0.086598	0.941197	0.086586	1.29848
0.087367	1.16452	0.087583	3.9437	0.087558	1.22009	0.087483	3.20364	0.087595	2.44595	0.087365	2.18706	0.087355	3.16158	0.174168	0.009526	0.174294	-0.032348	0.174805	0.012408	0.174805	0.008565	0.175163	0.038224	0.174908	0.014393	0.087597	0.207921	0.087582	1.32192	0.087586	1.90377	0.087597	2.33827	0.087591	2.75614	0.087589	2.36574	0.087453	1.74917	0.087365	2.45953	0.087486	3.19935	0.087575	1.90181	0.087596	0.966563	0.087584	1.30969
0.088365	1.1647	0.088581	3.96291	0.088556	1.21951	0.088481	3.2178	0.088593	2.48811	0.088363	2.22044	0.088352	3.18141	0.176167	0.009851	0.176289	-0.031176	0.176804	0.015576	0.176804	0.010479	0.177162	0.040127	0.176907	0.016831	0.088595	0.257089	0.08858	1.32723	0.088584	1.91952	0.088595	2.38335	0.088589	2.77309	0.088587	2.38768	0.08845	1.81217	0.088363	2.4811	0.088484	3.22506	0.088573	1.92073	0.088594	1.01402	0.088582	1.32085
0.089362	1.16444	0.089578	3.98222	0.089554	1.23153	0.089479	3.23182	0.089591	2.53048	0.08936	2.2871	0.08935	3.20112	0.178165	0.010146	0.178288	-0.030009	0.178802	0.018885	0.178802	0.012407	0.179161	0.041992	0.178905	0.018055	0.089593	0.306516	0.089578	1.33252	0.089582	1.93523	0.089592	2.41089	0.089586	2.79027	0.089585	2.40675	0.089448	1.89077	0.089361	2.49587	0.089481	3.25017	0.089571	1.93985	0.089592	1.09465	0.08958	1.33203
0.09036	1.16375	0.090576	4.00149	0.090552	1.24379	0.090476	3.24588	0.090589	2.57311	0.090358	2.36313	0.090348	3.22082	0.180164	0.010922	0.180286	-0.029178	0.180801	0.021141	0.180801	0.014292	0.181156	0.043155	0.180901	0.018598	0.09059	0.355894	0.090576	1.33785	0.09058	1.95087	0.09059	2.43827	0.090584	2.80749	0.090582	2.42568	0.090446	1.96983	0.090359	2.51053	0.090479	3.27525	0.090568	1.95873	0.09059	1.17555	0.090577	1.34324
0.091358	1.16305	0.091574	4.02158	0.091549	1.25609	0.091474	3.25995	0.091587	2.61526	0.091356	2.43889	0.091346	3.24024	0.182159	0.012664	0.182285	-0.02676	0.182796	0.02232	0.182796	0.016482	0.183155	0.043554	0.182899	0.01904	0.091588	0.404985	0.091573	1.34314	0.091577	1.96578	0.091588	2.46587	0.091582	2.82465	0.09158	2.44474	0.091444	2.04875	0.091356	2.52515	0.091477	3.30018	0.091566	1.97754	0.091588	1.2564	0.091575	1.35448
0.092356	1.16236	0.092572	4.03557	0.092547	1.26831	0.092472	3.27402	0.092584	2.65781	0.092354	2.51483	0.092344	3.25522	0.184158	0.014495	0.18428	-0.023777	0.184795	0.02325	0.184795	0.018785	0.185154	0.043793	0.184898	0.0192	0.092586	0.454185	0.092571	1.34844	0.092575	1.97635	0.092586	2.49323	0.09258	2.84178	0.092578	2.46374	0.092442	2.12723	0.092354	2.53971	0.092475	3.32533	0.092564	1.99625	0.092585	1.33735	0.092573	1.36636
0.093354	1.16166	0.09357	4.04812	0.093545	1.28052	0.09347	3.28777	0.093582	2.69998	0.093352	2.59075	0.093341	3.26811	0.186157	0.016603	0.186279	-0.020744	0.186794	0.024182	0.186794	0.021197	0.187153	0.04403	0.186897	0.021392	0.093584	0.503828	0.093569	1.3538	0.093573	1.98693	0.093584	2.52075	0.093578	2.85851	0.093576	2.48259	0.09344	2.20637	0.093352	2.55441	0.093473	3.34995	0.093562	2.01122	0.093583	1.41851	0.093571	1.37815
0.094352	1.16095	0.094568	4.06067	0.094543	1.29278	0.094468	3.2996	0.09458	2.7423	0.09435	2.66691	0.094339	3.28091	0.188156	0.018926	0.188278	-0.016968	0.188793	0.026324	0.188793	0.023911	0.189148	0.043104	0.188892	0.024459	0.094582	0.550768	0.094567	1.35954	0.094571	1.99757	0.094581	2.5483	0.094576	2.8703	0.094574	2.49961	0.094437	2.28501	0.09435	2.56888	0.094471	3.37419	0.09456	2.0227	0.094581	1.49979	0.094569	1.3871
0.095349	1.16012	0.095565	4.07313	0.095541	1.30584	0.095466	3.3092	0.095578	2.81779	0.095347	2.74271	0.095337	3.29375	0.190151	0.021262	0.190277	-0.013602	0.190788	0.028816	0.190788	0.02819	0.191147	0.041563	0.190891	0.027689	0.095579	0.587864	0.095565	1.36413	0.095569	2.00811	0.095579	2.57594	0.095573	2.88206	0.095571	2.51335	0.095435	2.36439	0.095348	2.5827	0.095468	3.38882	0.095557	2.03139	0.095579	1.57966	0.095567	1.39608
0.096347	1.15934	0.096563	4.08567	0.096539	1.35344	0.096463	3.31868	0.096576	2.8932	0.096345	2.81252	0.096335	3.30622	0.19215	0.023598	0.192276	-0.010309	0.192787	0.031289	0.192787	0.033331	0.193146	0.039938	0.19289	0.030827	0.096577	0.624766	0.096563	1.36794	0.096567	2.01871	0.096577	2.59647	0.096571	2.89387	0.096569	2.52358	0.096433	2.41906	0.096346	2.59233	0.096466	3.40306	0.096555	2.03944	0.096577	1.6435	0.096564	1.40505
0.097345	1.15892	0.097561	4.09807	0.097536	1.41667	0.097461	3.32821	0.097574	2.96874	0.097343	2.87318	0.097333	3.31851	0.194149	0.025274	0.194271	-0.007693	0.194786	0.033336	0.194786	0.038303	0.195145	0.037826	0.194889	0.033979	0.097575	0.661458	0.09756	1.37174	0.097564	2.02921	0.097575	2.61389	0.097569	2.90563	0.097567	2.53383	0.097431	2.47029	0.097343	2.60139	0.097464	3.41726	0.097553	2.04748	0.097574	1.70654	0.097562	1.41402
0.098343	1.15852	0.098559	4.1082	0.098534	1.4804	0.098459	3.33776	0.098571	3.04461	0.098341	2.93354	0.098331	3.33014	0.196148	0.027674	0.19627	-0.006558	0.196785	0.03401	0.196785	0.0425	0.19714	0.035545	0.196888	0.03715	0.098573	0.698262	0.098558	1.37556	0.098562	2.03939	0.098573	2.63143	0.098567	2.91741	0.098565	2.54406	0.098429	2.52148	0.098341	2.61049	0.098462	3.43154	0.098551	2.05556	0.098572	1.77001	0.09856	1.42223
0.099341	1.15811	0.099557	4.11628	0.099532	1.54385	0.099457	3.34723	0.099569	3.11979	0.099339	2.99383	0.099328	3.34006	0.198143	0.029911	0.198269	-0.005436	0.19878	0.034307	0.19878	0.046369	0.199139	0.033249	0.198883	0.040468	0.099571	0.735289	0.099556	1.37936	0.09956	2.04723	0.099571	2.64892	0.099565	2.92873	0.099563	2.55436	0.099427	2.57291	0.099339	2.61954	0.09946	3.44583	0.099549	2.06336	0.09957	1.83337	0.099558	1.41981
0.100339	1.15771	0.100554	4.12322	0.10053	1.60733	0.100455	3.34847	0.100567	3.19543	0.100337	3.05397	0.100326	3.34779	0.200142	0.032236	0.200268	-0.004288	0.200779	0.034615	0.200779	0.050277	0.201138	0.031106	0.200882	0.04382	0.100569	0.771863	0.100554	1.38307	0.100558	2.05453	0.100568	2.66636	0.100563	2.93431	0.100561	2.56438	0.100424	2.62407	0.100337	2.62859	0.100458	3.4601	0.100547	2.06617	0.100568	1.89682	0.100556	1.38775
0.101336	1.1573	0.101552	4.13016	0.101528	1.67086	0.101453	3.34346	0.101565	3.27167	0.101334	3.1144	0.101324	3.35525	0.202141	0.0334	0.202263	-0.00296	0.202778	0.036162	0.202778	0.054284	0.203136	0.030577	0.202881	0.046929	0.101566	0.808085	0.101552	1.38575	0.101556	2.06186	0.101566	2.68393	0.10156	2.93709	0.101558	2.56993	0.101422	2.67532	0.101335	2.63768	0.101455	3.47542	0.101544	2.04504	0.101566	1.96025	0.101554	1.35531
0.102334	1.15711	0.10255	4.13713	0.102526	1.73431	0.10245	3.3365	0.102563	3.3319	0.102332	3.17431	0.102322	3.3627	0.20414	0.034635	0.204262	-0.000359	0.204777	0.040411	0.204777	0.059549	0.205132	0.03095	0.20488	0.049949	0.102564	0.832788	0.10255	1.38752	0.102553	2.06916	0.102564	2.7013	0.102558	2.93851	0.102556	2.55468	0.10242	2.72571	0.102332	2.63323	0.102453	3.48833	0.102542	2.02321	0.102564	2.02325	0.102551	1.323
0.103332	1.15702	0.103548	4.14408	0.103523	1.8033	0.103448	3.32954	0.10356	3.38574	0.10333	3.22921	0.10332	3.37015	0.206135	0.035926	0.206261	0.0026	0.206772	0.045526	0.206772	0.065646	0.20713	0.031445	0.206875	0.052665	0.103562	0.856156	0.103547	1.38879	0.103551	2.07644	0.103562	2.71626	0.103556	2.93992	0.103554	2.53793	0.103418	2.76291	0.10333	2.62442	0.103451	3.50012	0.10354	2.00031	0.103561	2.07016	0.103549	1.29054
0.10433	1.15653	0.104546	4.14948	0.104521	1.88647	0.104446	3.32253	0.104558	3.43932	0.104328	3.26343	0.104317	3.37761	0.208134	0.03755	0.20826	0.005578	0.208771	0.050469	0.208771	0.071882	0.209129	0.031476	0.208874	0.056455	0.10456	0.87953	0.104545	1.39006	0.104549	2.08087	0.10456	2.72743	0.104554	2.94135	0.104552	2.5206	0.104416	2.79085	0.104328	2.61498	0.104449	3.51189	0.104538	1.97755	0.104559	2.10984	0.104547	1.25818
0.105328	1.1559	0.105544	4.13388	0.105519	1.96946	0.105444	3.31555	0.105556	3.49281	0.105326	3.29579	0.105315	3.37166	0.210133	0.038884	0.210255	0.009017	0.21077	0.054861	0.21077	0.078123	0.211128	0.030578	0.210873	0.060881	0.105558	0.902829	0.105543	1.39133	0.105547	2.05532	0.105558	2.73863	0.105552	2.94276	0.10555	2.50318	0.105414	2.8185	0.105326	2.6052	0.105447	3.52357	0.105536	1.95479	0.105557	2.14931	0.105545	1.22581
0.106325	1.15526	0.106541	4.09029	0.106517	2.05268	0.106442	3.3085	0.106554	3.54653	0.106323	3.32826	0.106313	3.33221	0.212132	0.039787	0.212254	0.012021	0.212769	0.058567	0.212769	0.083915	0.213127	0.029391	0.212872	0.065365	0.106555	0.926143	0.106541	1.39259	0.106545	2.02888	0.106555	2.74982	0.106549	2.9411	0.106548	2.48593	0.106411	2.84508	0.106324	2.59538	0.106444	3.5353	0.106534	1.93197	0.106555	2.1888	0.106543	1.19126
0.107323	1.15462	0.107539	4.04389	0.107515	2.13205	0.10744	3.29255	0.107552	3.59996	0.107321	3.36069	0.107311	3.28688	0.21413	0.040627	0.214252	0.014997	0.214767	0.062043	0.214764	0.089467	0.215122	0.028191	0.214867	0.06959	0.107553	0.949482	0.107539	1.39305	0.107543	2.00174	0.107553	2.7609	0.107547	2.90733	0.107545	2.46853	0.107409	2.8721	0.107322	2.58559	0.107442	3.54705	0.107531	1.90606	0.107553	2.22834	0.10754	1.13981
0.108321	1.15398	0.108537	3.99783	0.108512	2.21378	0.108437	3.24031	0.108549	3.6511	0.108319	3.39311	0.108309	3.24144	0.216125	0.041626	0.216251	0.017957	0.216763	0.065411	0.216763	0.094916	0.217121	0.026668	0.216866	0.073622	0.108551	0.97332	0.108536	1.38522	0.10854	1.97487	0.108551	2.77151	0.108545	2.85347	0.108543	2.44835	0.108407	2.89972	0.108319	2.57575	0.10844	3.53616	0.108529	1.8515	0.108551	2.26783	0.108538	1.08363
0.109319	1.15336	0.109535	3.95175	0.10951	2.29674	0.109435	3.18661	0.109547	3.69464	0.109317	3.42555	0.109307	3.19586	0.218124	0.043752	0.218246	0.020696	0.218761	0.068332	0.218761	0.100065	0.21912	0.024106	0.218864	0.07763	0.109549	0.993134	0.109534	1.36266	0.109538	1.94764	0.109549	2.77876	0.109543	2.79839	0.109541	2.40313	0.109405	2.92742	0.109317	2.54367	0.109438	3.51806	0.109527	1.78983	0.109548	2.30596	0.109536	1.02693
0.110317	1.15277	0.110533	3.90558	0.110508	2.37998	0.110433	3.13301	0.110545	3.72541	0.110315	3.4577	0.110304	3.15013	0.220123	0.046179	0.220245	0.023037	0.22076	0.071084	0.22076	0.105252	0.221119	0.021149	0.220863	0.081571	0.110547	1.01168	0.110532	1.33986	0.110536	1.9205	0.110547	2.78005	0.110541	2.74412	0.110539	2.34645	0.110403	2.95224	0.110315	2.48653	0.110436	3.4983	0.110525	1.7266	0.110546	2.33906	0.110534	0.970009
0.111315	1.15183	0.111531	3.85891	0.111506	2.43653	0.111431	3.07918	0.111543	3.75515	0.111313	3.4813	0.111302	3.10459	0.222122	0.048666	0.222244	0.025355	0.222759	0.073843	0.222755	0.110507	0.223114	0.018109	0.222858	0.085164	0.111545	1.03012	0.11153	1.31704	0.111534	1.8919	0.111544	2.77788	0.111539	2.69424	0.111537	2.28933	0.1114	2.97026	0.111313	2.42551	0.111434	3.47864	0.111523	1.66383	0.111544	2.36555	0.111532	0.913119
0.112312	1.1505	0.112528	3.80534	0.112504	2.49021	0.112429	3.02539	0.112541	3.78483	0.11231	3.50194	0.1123	3.05906	0.224117	0.051621	0.224243	0.027583	0.224754	0.076188	0.224754	0.115734	0.225113	0.01481	0.224857	0.088605	0.112542	1.04858	0.112528	1.29427	0.112532	1.84677	0.112542	2.77547	0.112536	2.64433	0.112534	2.23199	0.112398	2.98751	0.112311	2.36433	0.112431	3.45883	0.11252	1.60462	0.112542	2.39133	0.11253	0.856151
0.11331	1.14913	0.113526	3.71897	0.113502	2.54362	0.113427	2.97157	0.113538	3.81451	0.113308	3.52241	0.113298	2.97004	0.226116	0.054169	0.226238	0.029551	0.226753	0.077227	0.226753	0.120801	0.227112	0.012135	0.226856	0.092035	0.11354	1.067	0.113526	1.27149	0.11353	1.79106	0.11354	2.77304	0.113534	2.59014	0.113532	2.17441	0.113396	3.00485	0.113308	2.30264	0.113429	3.43908	0.113518	1.54911	0.11354	2.41718	0.113527	0.801019
0.114308	1.14776	0.114524	3.6311	0.114499	2.59746	0.114424	2.91796	0.114536	3.84437	0.114306	3.54291	0.114296	2.87323	0.228115	0.056636	0.228237	0.031373	0.228752	0.077487	0.228752	0.12578	0.229111	0.009669	0.228855	0.095974	0.114538	1.08552	0.114523	1.24871	0.114527	1.73559	0.114538	2.77063	0.114532	2.53051	0.11453	2.11691	0.114394	3.02217	0.114306	2.24151	0.114427	3.41949	0.114516	1.48851	0.114537	2.44297	0.114525	0.759478
0.115306	1.1464	0.115522	3.54367	0.115497	2.65109	0.115422	2.86469	0.115534	3.8742	0.115304	3.56323	0.115293	2.77699	0.230114	0.058515	0.230236	0.033193	0.230751	0.077628	0.230747	0.130747	0.231106	0.007663	0.23085	0.100396	0.115536	1.10376	0.115521	1.22693	0.115525	1.67931	0.115536	2.7682	0.11553	2.45966	0.115528	2.06035	0.115392	3.03946	0.115304	2.18031	0.115425	3.37594	0.115514	1.43224	0.115535	2.46872	0.115523	0.736107
0.116304	1.14503	0.11652	3.456	0.116495	2.70492	0.11642	2.81058	0.116532	3.90339	0.116302	3.58378	0.116291	2.67998	0.232109	0.059611	0.232235	0.033206	0.232746	0.077655	0.232746	0.135397	0.233105	0.005567	0.232849	0.104942	0.116534	1.12028	0.116519	1.21137	0.116523	1.6234	0.116534	2.76114	0.116528	2.387	0.116526	2.00715	0.11639	3.05686	0.116302	2.12016	0.116423	3.30896	0.116512	1.38348	0.116533	2.49466	0.116521	0.711748
0.117301	1.14309	0.117518	3.36794	0.117493	2.75899	0.117418	2.75643	0.11753	3.92328	0.117299	3.60445	0.117289	2.58274	0.234108	0.060733	0.23423	0.033236	0.234745	0.076889	0.234745	0.140274	0.235104	0.002625	0.234848	0.109489	0.117531	1.13291	0.117517	1.19554	0.117521	1.5675	0.117531	2.71212	0.117525	2.31461	0.117524	1.95862	0.117387	3.07482	0.1173	2.06392	0.117421	3.23991	0.11751	1.33485	0.117531	2.52066	0.117519	0.68531
0.118299	1.14106	0.118515	3.28007	0.118491	2.80176	0.118416	2.70173	0.118527	3.94221	0.118297	3.62313	0.118287	2.48626	0.236107	0.061872	0.236229	0.033303	0.236744	0.075794	0.236744	0.145043	0.237103	-0.000577	0.236847	0.11176	0.118529	1.14512	0.118515	1.18077	0.118519	1.51229	0.118529	2.65795	0.118523	2.24225	0.118521	1.90921	0.118385	3.08727	0.118298	2.00804	0.118418	3.17073	0.118507	1.28578	0.118529	2.54033	0.118516	0.658626
0.119297	1.13925	0.119513	3.19601	0.119488	2.83566	0.119413	2.64701	0.119525	3.9613	0.119295	3.63649	0.119285	2.38936	0.238106	0.063031	0.238228	0.033464	0.238743	0.074749	0.238739	0.149577	0.239098	-0.002639	0.238842	0.113325	0.119527	1.15734	0.119512	1.16538	0.119516	1.46284	0.119527	2.60264	0.119521	2.16997	0.119519	1.85947	0.119383	3.09859	0.119295	1.95206	0.119416	3.10164	0.119505	1.23683	0.119527	2.55918	0.119514	0.631928
0.120295	1.13744	0.120511	3.1427	0.120486	2.86863	0.120411	2.59243	0.120523	3.98026	0.120293	3.64941	0.120283	2.32203	0.240101	0.063746	0.240227	0.034203	0.240738	0.074695	0.240738	0.152061	0.241096	-0.002652	0.240841	0.114858	0.120525	1.16955	0.12051	1.14882	0.120514	1.42861	0.120525	2.54746	0.120519	2.09745	0.120517	1.81002	0.120381	3.10986	0.120293	1.89581	0.120414	3.03202	0.120503	1.18753	0.120524	2.57819	0.120512	0.605152
0.121293	1.13566	0.121509	3.0963	0.121484	2.90163	0.121409	2.53807	0.121521	3.99933	0.121291	3.66235	0.12128	2.27092	0.2421	0.064327	0.242222	0.035181	0.242737	0.076076	0.242737	0.152441	0.243095	-0.001867	0.24284	0.116432	0.121523	1.18177	0.121508	1.13216	0.121512	1.39459	0.121523	2.49203	0.121517	2.02505	0.121515	1.76049	0.121379	3.12109	0.121291	1.8399	0.121412	2.96277	0.121501	1.13877	0.121522	2.59698	0.12151	0.579596
0.122291	1.13387	0.122507	3.04975	0.122482	2.9347	0.122407	2.49626	0.122519	4.01832	0.122289	3.67525	0.122278	2.22118	0.244099	0.06485	0.244221	0.036187	0.244736	0.077871	0.244736	0.152331	0.245094	-0.001026	0.244839	0.117549	0.122521	1.19315	0.122506	1.1155	0.12251	1.36045	0.12252	2.43668	0.122515	1.97592	0.122513	1.71127	0.122377	3.13238	0.122289	1.78367	0.12241	2.89517	0.122499	1.09136	0.12252	2.61589	0.122508	0.564246
0.123288	1.13208	0.123504	3.00308	0.12348	2.96767	0.123405	2.46248	0.123516	4.0371	0.123286	3.68815	0.123276	2.17144	0.246098	0.064817	0.24622	0.037017	0.246735	0.07963	0.246731	0.152156	0.247089	-0.000326	0.246834	0.118095	0.123518	1.2026	0.123504	1.10262	0.123508	1.3263	0.123518	2.38142	0.123512	1.9325	0.12351	1.66619	0.123374	3.14357	0.123287	1.72745	0.123407	2.8354	0.123496	1.0606	0.123518	2.63466	0.123506	0.549408
0.124286	1.13047	0.124502	2.95652	0.124478	3.00051	0.124403	2.42862	0.124514	4.05063	0.124284	3.70095	0.124274	2.12132	0.248093	0.06621	0.248219	0.036953	0.24873	0.080367	0.24873	0.152457	0.249088	0.00032	0.248833	0.118482	0.124516	1.20949	0.124502	1.09177	0.124506	1.29208	0.124516	2.30249	0.12451	1.88892	0.124508	1.63739	0.124372	3.14786	0.124284	1.69212	0.124405	2.77606	0.124494	1.03104	0.124516	2.65211	0.124503	0.534066
0.125284	1.12963	0.1255	2.90988	0.125475	3.03132	0.1254	2.3948	0.125512	4.06161	0.125282	3.71356	0.125272	2.07161	0.250092	0.067724	0.250214	0.036373	0.250729	0.080469	0.250729	0.153241	0.251087	0.000964	0.250832	0.119178	0.125514	1.21513	0.125499	1.08116	0.125503	1.25801	0.125514	2.21605	0.125508	1.84558	0.125506	1.61374	0.12537	3.14866	0.125282	1.6606	0.125403	2.71721	0.125492	1.00087	0.125513	2.66605	0.125501	0.518752
0.126282	1.1293	0.126498	2.86534	0.126473	3.05429	0.126398	2.36091	0.12651	4.07247	0.12628	3.72222	0.126269	2.02173	0.25209	0.068984	0.252213	0.035733	0.252728	0.080478	0.252728	0.154122	0.253086	0.001416	0.252831	0.120445	0.126512	1.22074	0.126497	1.07052	0.126501	1.22533	0.126512	2.12926	0.126506	1.80215	0.126504	1.59201	0.126368	3.14759	0.12628	1.62907	0.126401	2.65801	0.12649	0.97079	0.126511	2.67835	0.126499	0.503342
0.12728	1.12908	0.127496	2.83176	0.127471	3.07668	0.127396	2.32695	0.127508	4.0833	0.127278	3.73011	0.127267	1.9781	0.254089	0.069411	0.254211	0.033979	0.254726	0.079124	0.254723	0.154126	0.255081	0.001398	0.254829	0.121931	0.12751	1.2263	0.127495	1.05992	0.127499	1.2024	0.12751	2.04218	0.127504	1.75878	0.127502	1.57032	0.127366	3.14639	0.127278	1.59729	0.127399	2.59914	0.127488	0.940552	0.127509	2.69043	0.127497	0.487971
0.128278	1.12886	0.128494	2.80579	0.128469	3.099	0.128394	2.29333	0.128505	4.09411	0.128276	3.73794	0.128265	1.94963	0.256084	0.06915	0.25621	0.03139	0.256721	0.077366	0.256721	0.154279	0.25708	0.001281	0.256824	0.123423	0.128507	1.23191	0.128493	1.04923	0.128497	1.18019	0.128507	1.95504	0.128502	1.71535	0.1285	1.54862	0.128363	3.14518	0.128276	1.56595	0.128397	2.54069	0.128486	0.910407	0.128507	2.70239	0.128495	0.472593
0.129275	1.12865	0.129491	2.77795	0.129467	3.1214	0.129392	2.26354	0.129503	4.10495	0.129273	3.74572	0.129263	1.923	0.258083	0.068769	0.258205	0.028709	0.25872	0.075637	0.25872	0.154873	0.259079	0.001174	0.258823	0.123646	0.129505	1.23746	0.129491	1.03866	0.129495	1.15758	0.129505	1.86868	0.129499	1.68381	0.129497	1.52699	0.129361	3.14398	0.129274	1.53431	0.129394	2.48633	0.129483	0.880263	0.129505	2.71452	0.129492	0.461669
0.130273	1.12843	0.130489	2.74987	0.130465	3.14382	0.13039	2.24779	0.130501	4.11229	0.130271	3.7535	0.130261	1.89603	0.260082	0.069198	0.260204	0.026144	0.260719	0.074051	0.260719	0.155582	0.261078	0.001174	0.260822	0.123218	0.130503	1.22348	0.130489	1.02913	0.130492	1.13505	0.130503	1.78146	0.130497	1.66113	0.130495	1.507	0.130359	3.14277	0.130271	1.50282	0.130392	2.45126	0.130481	0.858509	0.130503	2.72655	0.13049	0.452147
0.131271	1.12821	0.131487	2.72169	0.131462	3.16617	0.131387	2.23238	0.131499	4.11688	0.131269	3.7583	0.131259	1.86923	0.262081	0.069787	0.262203	0.024382	0.262718	0.072527	0.262714	0.155712	0.263073	0.000797	0.262821	0.122781	0.131501	1.2054	0.131486	1.02146	0.13149	1.11248	0.131501	1.71584	0.131495	1.63848	0.131493	1.49663	0.131357	3.11802	0.131269	1.47765	0.13139	2.41863	0.131479	0.842913	0.1315	2.721	0.131488	0.442134
0.132269	1.12747	0.132485	2.69349	0.13246	3.18866	0.132385	2.21576	0.132497	4.11907	0.132267	3.73526	0.132256	1.84244	0.26408	0.070275	0.264202	0.023465	0.264717	0.070698	0.264713	0.154344	0.265072	0.000175	0.264816	0.122367	0.132499	1.18638	0.132484	1.01393	0.132488	1.08987	0.132499	1.67294	0.132493	1.61546	0.132491	1.48575	0.132355	3.06824	0.132267	1.45934	0.132388	2.38384	0.132477	0.827374	0.132498	2.70908	0.132486	0.432108
0.133267	1.12808	0.133483	2.66537	0.133458	3.20507	0.133383	2.19822	0.133494	4.1211	0.133265	3.70867	0.133254	1.8156	0.266075	0.070742	0.266197	0.022656	0.266712	0.068695	0.266712	0.15231	0.267071	-0.000486	0.266815	0.121853	0.133497	1.16713	0.133482	1.00635	0.133486	1.06831	0.133497	1.62998	0.133491	1.59256	0.133489	1.47018	0.133353	3.01447	0.133265	1.4413	0.133386	2.34862	0.133475	0.811775	0.133496	2.69399	0.133484	0.422026
0.134264	1.13049	0.134481	2.63841	0.134456	3.21956	0.134381	2.18046	0.134492	4.12313	0.134262	3.6815	0.134252	1.78884	0.268074	0.07021	0.268196	0.022084	0.268711	0.066667	0.268711	0.150121	0.26907	-0.000318	0.268814	0.121166	0.134494	1.14801	0.13448	0.998758	0.134484	1.05254	0.134494	1.58748	0.134488	1.56966	0.134486	1.45304	0.13435	2.96043	0.134263	1.42325	0.134384	2.31332	0.134473	0.796204	0.134494	2.67853	0.134482	0.412017
0.135262	1.1331	0.135478	2.62277	0.135454	3.23405	0.135379	2.16276	0.13549	4.12517	0.13526	3.65409	0.13525	1.77424	0.270073	0.069384	0.270195	0.02207	0.27071	0.065015	0.270706	0.148241	0.271069	0.000327	0.270813	0.12042	0.135492	1.12891	0.135478	0.991232	0.135482	1.04241	0.135492	1.54469	0.135486	1.54683	0.135484	1.43562	0.135348	2.9062	0.13526	1.40518	0.135381	2.27806	0.13547	0.780546	0.135492	2.66316	0.135479	0.401893
0.13626	1.13571	0.136476	2.60783	0.136451	3.24852	0.136377	2.14505	0.136488	4.12721	0.136258	3.62676	0.136248	1.75975	0.272072	0.068542	0.272194	0.022213	0.272709	0.063647	0.272705	0.14667	0.273064	0.001038	0.272808	0.119736	0.13649	1.10978	0.136475	0.983664	0.136479	1.03109	0.13649	1.50204	0.136484	1.52678	0.136482	1.41815	0.136346	2.85238	0.136258	1.38707	0.136379	2.24282	0.136468	0.765037	0.136489	2.6477	0.136477	0.393121
0.137258	1.13836	0.137474	2.59269	0.137449	3.26296	0.137374	2.13256	0.137486	4.1185	0.137256	3.59931	0.137246	1.74479	0.274067	0.067861	0.274193	0.022367	0.274704	0.06232	0.274704	0.145152	0.275063	0.001615	0.274807	0.11916	0.137488	1.07988	0.137473	0.97648	0.137477	1.019	0.137488	1.45922	0.137482	1.51366	0.13748	1.40071	0.137344	2.79793	0.137256	1.369	0.137377	2.21144	0.137466	0.75051	0.137487	2.63239	0.137475	0.386155
0.138256	1.14099	0.138472	2.57752	0.138447	3.27732	0.138372	2.12221	0.138483	4.08409	0.138254	3.57188	0.138243	1.72989	0.276066	0.067934	0.276188	0.022702	0.276703	0.061666	0.276703	0.143564	0.277061	0.001379	0.276806	0.118624	0.138486	1.03801	0.138471	0.97224	0.138475	1.00686	0.138486	1.41833	0.13848	1.50129	0.138478	1.3862	0.138342	2.74035	0.138254	1.35261	0.138375	2.19008	0.138464	0.740565	0.138485	2.59602	0.138473	0.379802
0.139254	1.14397	0.13947	2.5624	0.139445	3.27972	0.13937	2.11231	0.139481	4.04688	0.139252	3.51195	0.139241	1.71489	0.278065	0.068518	0.278187	0.022771	0.278702	0.061334	0.278698	0.140903	0.27906	0.000915	0.278805	0.118089	0.139483	0.994878	0.139469	0.968137	0.139473	0.994697	0.139483	1.39456	0.139478	1.48883	0.139476	1.3747	0.13934	2.66719	0.139252	1.34288	0.139373	2.17076	0.139462	0.731706	0.139483	2.52731	0.139471	0.373617
0.140251	1.14756	0.140468	2.54721	0.140443	3.27996	0.140368	2.10249	0.140479	4.00914	0.140249	3.44245	0.140239	1.69989	0.280064	0.069173	0.280186	0.02281	0.280701	0.060982	0.280697	0.137708	0.281055	0.000443	0.2808	0.117619	0.140481	0.951428	0.140467	0.964047	0.140471	0.982557	0.140481	1.37141	0.140475	1.4764	0.140473	1.36269	0.140337	2.59268	0.14025	1.33305	0.140371	2.15141	0.140459	0.723218	0.140481	2.4548	0.140469	0.367412
0.141249	1.15178	0.141465	2.53212	0.141441	3.27876	0.141366	2.09263	0.141477	3.97176	0.141247	3.3712	0.141237	1.685	0.282059	0.06965	0.282185	0.022848	0.282696	0.06071	0.282696	0.134439	0.283054	0.000722	0.282799	0.117306	0.141479	0.90842	0.141465	0.959928	0.141469	0.970888	0.141479	1.34806	0.141473	1.46406	0.141471	1.35068	0.141335	2.51796	0.141247	1.32305	0.141368	2.13208	0.141457	0.714778	0.141479	2.38155	0.141466	0.361168
0.142247	1.15609	0.142463	2.52282	0.142438	3.27749	0.142364	2.08282	0.142475	3.93378	0.142245	3.3003	0.142235	1.6744	0.284058	0.069541	0.28418	0.022777	0.284695	0.061266	0.284695	0.131193	0.285053	0.001277	0.284798	0.117049	0.142477	0.86503	0.142462	0.95582	0.142466	0.96357	0.142477	1.32489	0.142471	1.45157	0.142469	1.33868	0.142333	2.44319	0.142245	1.31311	0.142366	2.11273	0.142455	0.706404	0.142476	2.30853	0.142464	0.354992
0.143245	1.1604	0.143461	2.51523	0.143436	3.27622	0.143361	2.07298	0.143472	3.89628	0.143243	3.22928	0.143232	1.66593	0.286057	0.069189	0.286179	0.023245	0.286694	0.062316	0.28669	0.128702	0.287052	0.001642	0.286797	0.116699	0.143475	0.82196	0.14346	0.95172	0.143464	0.956274	0.143475	1.30159	0.143469	1.43928	0.143467	1.32668	0.143331	2.36873	0.143243	1.30316	0.143364	2.09335	0.143453	0.697931	0.143474	2.23482	0.143462	0.348802
0.144243	1.1647	0.144459	2.50732	0.144434	3.27496	0.144359	2.06497	0.14447	3.85854	0.144241	3.15795	0.14423	1.65765	0.288055	0.068811	0.288177	0.023793	0.288692	0.063418	0.288689	0.126558	0.289047	0.00194	0.288792	0.11517	0.144473	0.78112	0.144458	0.94762	0.144462	0.948891	0.144473	1.2784	0.144467	1.43175	0.144465	1.31466	0.144329	2.29401	0.144241	1.29318	0.144362	2.07402	0.144451	0.689548	0.144472	2.16161	0.14446	0.345497
0.14524	1.16901	0.145457	2.49939	0.145432	3.27368	0.145357	2.05892	0.145468	3.78821	0.145238	3.08697	0.145228	1.64942	0.290051	0.06887	0.290176	0.024301	0.290688	0.063715	0.290688	0.125292	0.291046	0.000983	0.290791	0.112682	0.14547	0.750668	0.145456	0.944697	0.14546	0.941516	0.14547	1.25529	0.145464	1.42461	0.145463	1.30305	0.145326	2.21888	0.145239	1.28326	0.14536	2.06283	0.145449	0.683854	0.14547	2.09014	0.145458	0.342827
0.146238	1.17328	0.146455	2.49143	0.14643	3.23832	0.146355	2.0527	0.146466	3.71675	0.146236	3.02178	0.146226	1.6412	0.292049	0.069088	0.292171	0.024024	0.292686	0.063273	0.292686	0.124776	0.293045	0.000566	0.292789	0.110147	0.146468	0.719643	0.146454	0.942761	0.146458	0.934141	0.146468	1.239	0.146462	1.41744	0.14646	1.29513	0.146324	2.16907	0.146236	1.27738	0.146357	2.05311	0.146446	0.679833	0.146468	2.03437	0.146455	0.34121
0.147236	1.17722	0.147452	2.48351	0.147428	3.18652	0.147353	2.04643	0.147464	3.64381	0.147234	2.96616	0.147224	1.63294	0.294048	0.069321	0.29417	0.023291	0.294685	0.062821	0.294682	0.124405	0.295044	0.000491	0.294788	0.108034	0.147466	0.68845	0.147451	0.941337	0.147455	0.926781	0.147466	1.22587	0.14746	1.41021	0.147458	1.28772	0.147322	2.12286	0.147234	1.2723	0.147355	2.04258	0.147444	0.677822	0.147466	1.97975	0.147453	0.339635
0.148234	1.1805	0.14845	2.47557	0.148425	3.13154	0.14835	2.04017	0.148461	3.5716	0.148232	2.91072	0.148222	1.62471	0.296047	0.069196	0.296169	0.022498	0.296684	0.062442	0.29668	0.123957	0.297039	0.000418	0.296783	0.107141	0.148464	0.657238	0.148449	0.939921	0.148453	0.919409	0.148464	1.21301	0.148458	1.40305	0.148456	1.28039	0.14832	2.07802	0.148232	1.26746	0.148353	2.03188	0.148442	0.675884	0.148463	1.92396	0.148451	0.338054
0.149232	1.18361	0.149448	2.46876	0.149423	3.07645	0.149348	2.03387	0.149459	3.49914	0.14923	2.85505	0.149219	1.61797	0.298042	0.067631	0.298168	0.02236	0.298679	0.062757	0.298679	0.122941	0.299038	0.000387	0.298782	0.10688	0.149462	0.625949	0.149447	0.938504	0.149451	0.91434	0.149462	1.20018	0.149456	1.39581	0.149454	1.2731	0.149318	2.03335	0.14923	1.26264	0.149351	2.02118	0.14944	0.673942	0.149461	1.86838	0.149449	0.336487
0.15023	1.18671	0.150446	2.46311	0.150421	3.0218	0.150346	2.02761	0.150457	3.42707	0.150228	2.79917	0.150217	1.61384	0.300041	0.06593	0.300163	0.023333	0.300678	0.06225	0.300678	0.121168	0.301037	0.000403	0.300781	0.106619	0.150459	0.594696	0.150445	0.937092	0.150449	0.909886	0.150459	1.18741	0.150454	1.38862	0.150452	1.26581	0.150316	1.98819	0.150228	1.25779	0.150349	2.01051	0.150438	0.672004	0.150459	1.81264	0.150447	0.33492
0.151227	1.1898	0.151444	2.45744	0.151419	2.96653	0.151344	2.0217	0.151455	3.35438	0.151225	2.7441	0.151215	1.60951	0.30204	0.064238	0.302162	0.024541	0.302677	0.061238	0.302673	0.119156	0.303036	0.000431	0.30278	0.106066	0.151457	0.563579	0.151443	0.935659	0.151447	0.905328	0.151457	1.17458	0.151451	1.38358	0.151449	1.25849	0.151313	1.94335	0.151226	1.25298	0.151347	1.99982	0.151435	0.670079	0.151457	1.75692	0.151445	0.333532
0.152225	1.19291	0.152441	2.45176	0.152417	2.9116	0.152342	2.01744	0.152453	3.29733	0.152223	2.68832	0.152213	1.6048	0.304039	0.06325	0.304161	0.025753	0.304676	0.06017	0.304672	0.116995	0.305031	0.000428	0.304779	0.104918	0.152455	0.543832	0.152441	0.934482	0.152445	0.900776	0.152455	1.16174	0.152449	1.37993	0.152447	1.25118	0.152311	1.8984	0.152223	1.24813	0.152344	1.99132	0.152433	0.668791	0.152455	1.70138	0.152442	0.332289
0.153223	1.19601	0.153439	2.44607	0.153414	2.85062	0.15334	2.01322	0.15345	3.24765	0.153221	2.63555	0.153211	1.59996	0.306034	0.061955	0.30616	0.026761	0.306671	0.058791	0.306671	0.113657	0.30703	0.001305	0.306774	0.103526	0.153453	0.525583	0.153438	0.933868	0.153442	0.896221	0.153453	1.15136	0.153447	1.37608	0.153445	1.24536	0.153309	1.867	0.153221	1.24421	0.153342	1.98412	0.153431	0.668534	0.153452	1.66177	0.15344	0.330416
0.154221	1.19948	0.154437	2.44038	0.154412	2.77583	0.154337	2.00895	0.154448	3.198	0.154219	2.60746	0.154208	1.5951	0.308033	0.06023	0.308155	0.025783	0.30867	0.057339	0.30867	0.109161	0.309029	0.002688	0.308773	0.102093	0.154451	0.50728	0.154436	0.933676	0.15444	0.891673	0.154451	1.14478	0.154445	1.3722	0.154443	1.24061	0.154307	1.84471	0.154219	1.2409	0.15434	1.978	0.154429	0.669004	0.15445	1.62944	0.154438	0.328483
0.155219	1.20279	0.155435	2.43471	0.15541	2.7002	0.155335	2.00468	0.155446	3.14875	0.155217	2.57942	0.155206	1.59025	0.310032	0.058404	0.310154	0.024429	0.310669	0.055906	0.310669	0.104387	0.311028	0.004145	0.310772	0.100336	0.155449	0.488984	0.155434	0.933538	0.155438	0.887122	0.155449	1.13695	0.155443	1.36831	0.155441	1.23643	0.155305	1.82015	0.155217	1.23714	0.155338	1.97204	0.155427	0.66958	0.155448	1.59703	0.155436	0.326533
0.156217	1.20555	0.156433	2.42901	0.156408	2.62477	0.156333	2.0004	0.156444	3.09909	0.156215	2.55246	0.156204	1.58553	0.312031	0.056936	0.312153	0.022767	0.312668	0.054775	0.312664	0.100684	0.313023	0.005792	0.312771	0.098256	0.156446	0.470873	0.156432	0.933402	0.156436	0.883374	0.156446	1.12896	0.15644	1.36443	0.156439	1.23229	0.156303	1.79542	0.156215	1.23343	0.156336	1.96612	0.156425	0.670153	0.156446	1.56435	0.156434	0.324597
0.157214	1.20812	0.157431	2.42583	0.157406	2.54951	0.157331	1.99613	0.157442	3.05008	0.157212	2.52733	0.157202	1.58207	0.314026	0.05565	0.314152	0.020951	0.314663	0.054085	0.314663	0.098849	0.315022	0.005942	0.314766	0.096093	0.157444	0.452637	0.15743	0.933266	0.157434	0.880624	0.157444	1.12098	0.157438	1.36053	0.157436	1.22813	0.1573	1.77072	0.157212	1.23008	0.157334	1.96016	0.157422	0.670727	0.157444	1.53193	0.157431	0.322647
0.158212	1.21076	0.158428	2.42332	0.158404	2.47382	0.158329	1.99187	0.15844	3.00035	0.15821	2.50039	0.1582	1.57908	0.316025	0.054386	0.316147	0.019541	0.316662	0.053479	0.316662	0.097826	0.31702	0.005647	0.316765	0.094099	0.158442	0.434387	0.158428	0.933129	0.158431	0.878729	0.158442	1.11299	0.158436	1.35701	0.158434	1.22397	0.158298	1.74614	0.15821	1.22665	0.158331	1.95423	0.15842	0.671303	0.158442	1.49937	0.158429	0.320951
0.15921	1.21344	0.159426	2.42123	0.159401	2.39846	0.159327	1.98837	0.159437	2.96059	0.159208	2.4723	0.159198	1.57618	0.318024	0.05312	0.318146	0.018198	0.318661	0.052846	0.318661	0.096833	0.319019	0.005338	0.318764	0.092774	0.15944	0.419522	0.159425	0.932993	0.159429	0.876847	0.15944	1.10502	0.159434	1.35492	0.159432	1.21984	0.159296	1.72197	0.159208	1.22298	0.159329	1.94912	0.159418	0.671878	0.159439	1.46684	0.159427	0.320268
0.160208	1.21612	0.160424	2.41913	0.160399	2.32538	0.160324	1.9855	0.160435	2.93499	0.160206	2.44387	0.160195	1.57331	0.320023	0.051921	0.320145	0.016694	0.32066	0.051682	0.320656	0.095318	0.321014	0.00477	0.320763	0.091867	0.160438	0.406797	0.160423	0.933063	0.160427	0.874969	0.160438	1.09708	0.160432	1.35273	0.16043	1.21613	0.160294	1.70277	0.160206	1.2196	0.160327	1.94536	0.160416	0.674164	0.160437	1.43953	0.160425	0.320087
0.161206	1.21912	0.161422	2.41704	0.161397	2.28364	0.161322	1.98298	0.161433	2.90936	0.161204	2.42251	0.161193	1.57043	0.322021	0.050922	0.322144	0.015578	0.322659	0.049304	0.322655	0.09324	0.323013	0.003954	0.322758	0.091015	0.161435	0.393157	0.161421	0.932855	0.161425	0.873078	0.161435	1.09266	0.16143	1.35051	0.161428	1.21361	0.161292	1.68865	0.161204	1.21723	0.161325	1.94126	0.161414	0.677241	0.161435	1.42035	0.161423	0.320661
0.162203	1.22245	0.16242	2.41496	0.162395	2.2403	0.16232	1.98052	0.162431	2.88599	0.162201	2.40508	0.162191	1.56755	0.324017	0.04997	0.324139	0.014556	0.324654	0.046387	0.324654	0.091	0.325012	0.00309	0.324757	0.089927	0.162433	0.380492	0.162419	0.93246	0.162423	0.871197	0.162433	1.0886	0.162427	1.34828	0.162426	1.21151	0.16229	1.67428	0.162202	1.21685	0.162323	1.93685	0.162412	0.680887	0.162433	1.40112	0.162421	0.321232
0.163201	1.22528	0.163418	2.41286	0.163393	2.19388	0.163318	1.97807	0.163429	2.86135	0.163199	2.38809	0.163189	1.56468	0.326015	0.048781	0.326138	0.013536	0.326653	0.043532	0.326653	0.088926	0.327011	0.002231	0.326756	0.087608	0.163431	0.368281	0.163417	0.932066	0.163421	0.869464	0.163431	1.08429	0.163425	1.34606	0.163423	1.20941	0.163287	1.65941	0.163199	1.21774	0.16332	1.93239	0.163409	0.684538	0.163431	1.3835	0.163418	0.321803
0.164199	1.22796	0.164415	2.41166	0.164391	2.14658	0.164316	1.97562	0.164426	2.83515	0.164197	2.37101	0.164187	1.56281	0.328014	0.04701	0.328136	0.012503	0.328651	0.041518	0.328648	0.088054	0.32901	0.002976	0.328754	0.084752	0.164429	0.355114	0.164414	0.931673	0.164418	0.868297	0.164429	1.07983	0.164423	1.34397	0.164421	1.2073	0.164285	1.64455	0.164197	1.21884	0.164318	1.92796	0.164407	0.688171	0.164428	1.36546	0.164416	0.322375
0.165197	1.23064	0.165413	2.41108	0.165388	2.09917	0.165314	1.97317	0.165424	2.8086	0.165195	2.35394	0.165184	1.56155	0.330013	0.044993	0.330135	0.010522	0.33065	0.040521	0.330647	0.088303	0.331005	0.004612	0.33075	0.081841	0.165427	0.341459	0.165412	0.931276	0.165416	0.867292	0.165427	1.07536	0.165421	1.342	0.165419	1.20521	0.165283	1.62964	0.165195	1.21995	0.165316	1.9235	0.165405	0.691738	0.165426	1.34617	0.165414	0.322953
0.166195	1.23333	0.166411	2.41056	0.166386	2.05197	0.166311	1.97155	0.166422	2.78294	0.166193	2.3369	0.166182	1.5599	0.332008	0.042952	0.33213	0.008406	0.332645	0.039838	0.332645	0.08883	0.333004	0.006277	0.332748	0.079568	0.166425	0.329166	0.16641	0.930894	0.166414	0.866306	0.166425	1.07087	0.166419	1.33997	0.166417	1.2031	0.166281	1.61474	0.166193	1.22105	0.166314	1.91903	0.166403	0.69497	0.166424	1.32642	0.166412	0.323895
0.167193	1.23602	0.167409	2.41003	0.167384	2.00475	0.167309	1.97038	0.16742	2.76561	0.167191	2.31987	0.16718	1.55811	0.334007	0.041323	0.334129	0.005973	0.334644	0.039077	0.334644	0.088903	0.335003	0.008698	0.334747	0.078409	0.167422	0.320558	0.167408	0.931349	0.167412	0.865324	0.167422	1.06639	0.167417	1.33815	0.167415	1.20102	0.167279	1.59986	0.167191	1.22215	0.167312	1.91615	0.167401	0.698846	0.167422	1.30666	0.16741	0.32492
0.16819	1.23866	0.168407	2.40951	0.168382	1.96737	0.168307	1.96882	0.168418	2.75048	0.168188	2.30471	0.168178	1.55632	0.336006	0.040116	0.336128	0.004094	0.336643	0.038105	0.336639	0.088145	0.337002	0.011154	0.336746	0.077614	0.16842	0.31267	0.168406	0.932274	0.16841	0.864339	0.16842	1.06307	0.168414	1.33666	0.168412	1.20012	0.168276	1.5897	0.168188	1.22376	0.16831	1.91399	0.168398	0.703505	0.16842	1.29245	0.168407	0.325796
0.169188	1.2411	0.169405	2.40898	0.16938	1.93954	0.169305	1.96721	0.169415	2.73548	0.169186	2.29433	0.169176	1.55452	0.338005	0.038991	0.338127	0.002954	0.338642	0.037019	0.338638	0.087172	0.338997	0.013479	0.338741	0.077715	0.169418	0.304706	0.169404	0.934103	0.169408	0.863356	0.169418	1.06078	0.169412	1.33526	0.16941	1.19893	0.169274	1.58139	0.169186	1.22477	0.169307	1.91256	0.169396	0.710181	0.169418	1.28003	0.169405	0.326632
0.170186	1.24322	0.170402	2.40845	0.170377	1.91291	0.170303	1.96561	0.170413	2.72051	0.170184	2.28467	0.170174	1.55273	0.34	0.037868	0.340122	0.001977	0.340637	0.035925	0.340637	0.086259	0.340996	0.015677	0.34074	0.077295	0.170416	0.296726	0.170401	0.935927	0.170405	0.862366	0.170416	1.05856	0.17041	1.33385	0.170408	1.19766	0.170272	1.57338	0.170184	1.22438	0.170305	1.9112	0.170394	0.717399	0.170415	1.26793	0.170403	0.327536
0.171184	1.24519	0.1714	2.40811	0.171375	1.88607	0.171301	1.964	0.171411	2.70559	0.171182	2.27475	0.171171	1.55096	0.341999	0.037134	0.342121	0.001546	0.342636	0.034156	0.342636	0.085704	0.342995	0.016902	0.342739	0.076232	0.171414	0.28876	0.171399	0.937615	0.171403	0.8615	0.171414	1.05633	0.171408	1.33244	0.171406	1.19638	0.17127	1.56537	0.171182	1.22367	0.171303	1.90985	0.171392	0.724614	0.171413	1.25593	0.171401	0.328474
0.172182	1.24714	0.172398	2.40821	0.172373	1.8593	0.172298	1.96239	0.172409	2.69064	0.17218	2.26478	0.172169	1.54923	0.343998	0.037414	0.34412	0.00111	0.344635	0.031419	0.344631	0.085339	0.344994	0.018051	0.344738	0.075064	0.172411	0.28079	0.172397	0.93925	0.172401	0.862412	0.172412	1.0541	0.172406	1.33104	0.172404	1.19511	0.172268	1.55738	0.17218	1.22295	0.172301	1.90849	0.17239	0.731816	0.172411	1.24396	0.172399	0.329416
0.173179	1.24909	0.173396	2.40924	0.173371	1.83245	0.173296	1.96084	0.173407	2.67568	0.173177	2.25481	0.173167	1.54886	0.345997	0.037881	0.346119	0.000632	0.346634	0.028365	0.34663	0.084928	0.346989	0.019324	0.346733	0.07328	0.173409	0.27283	0.173395	0.94102	0.173399	0.864505	0.173409	1.05186	0.173403	1.32972	0.173402	1.19384	0.173266	1.54938	0.173178	1.22224	0.173299	1.90714	0.173388	0.739023	0.173409	1.23197	0.173397	0.330752
0.174177	1.25105	0.174394	2.41028	0.174369	1.80563	0.174294	1.95944	0.174404	2.66513	0.174175	2.24486	0.174165	1.54899	0.347992	0.038304	0.348118	0.000154	0.348629	0.025531	0.348629	0.08449	0.348988	0.020569	0.348732	0.071692	0.174407	0.266909	0.174393	0.94281	0.174397	0.866587	0.174407	1.04963	0.174401	1.32858	0.174399	1.19243	0.174263	1.54138	0.174175	1.22153	0.174297	1.90529	0.174385	0.746535	0.174407	1.21999	0.174394	0.332587
0.175175	1.25299	0.175391	2.41132	0.175367	1.78046	0.175292	1.95793	0.175402	2.65756	0.175173	2.23489	0.175163	1.54917	0.349991	0.037375	0.350113	-0.001332	0.350628	0.024471	0.350628	0.084349	0.350986	0.021244	0.350731	0.070404	0.175405	0.262334	0.17539	0.944529	0.175394	0.868688	0.175405	1.04737	0.175399	1.3276	0.175397	1.18563	0.175261	1.53432	0.175173	1.22107	0.175294	1.90294	0.175383	0.754575	0.175405	1.21088	0.175392	0.334526
0.176173	1.25457	0.176389	2.41235	0.176364	1.76228	0.17629	1.95641	0.1764	2.65014	0.176171	2.22834	0.17616	1.54935	0.35199	0.035502	0.352112	-0.0039	0.352627	0.024607	0.352623	0.08501	0.352985	0.021521	0.35273	0.069209	0.176403	0.2579	0.176388	0.94649	0.176392	0.870774	0.176403	1.04504	0.176397	1.32665	0.176395	1.17684	0.176259	1.52886	0.176171	1.22084	0.176292	1.90109	0.176381	0.762817	0.176402	1.20377	0.17639	0.336468
0.177171	1.2556	0.177387	2.41339	0.177362	1.74619	0.177288	1.95488	0.177398	2.64268	0.177169	2.22296	0.177158	1.54953	0.353989	0.033508	0.354111	-0.006673	0.354626	0.024917	0.354622	0.086126	0.35498	0.021731	0.354725	0.068521	0.177401	0.253479	0.177386	0.948628	0.17739	0.872872	0.177401	1.04281	0.177395	1.32571	0.177393	1.16845	0.177257	1.52403	0.177169	1.22054	0.17729	1.89937	0.177379	0.771131	0.1774	1.19657	0.177388	0.338407
0.178169	1.25608	0.178385	2.41442	0.17836	1.7303	0.178285	1.95337	0.178396	2.6352	0.178167	2.21745	0.178156	1.5497	0.355984	0.032461	0.35611	-0.008832	0.356621	0.025188	0.356621	0.087451	0.356979	0.021207	0.356724	0.068164	0.178398	0.249057	0.178384	0.950795	0.178388	0.875361	0.178398	1.04063	0.178393	1.32476	0.178391	1.15998	0.178255	1.51931	0.178167	1.22021	0.178288	1.89766	0.178377	0.779443	0.178398	1.18922	0.178386	0.340352
0.179166	1.25646	0.179383	2.41513	0.179358	1.71449	0.179283	1.95184	0.179393	2.62773	0.179164	2.21187	0.179154	1.54963	0.357983	0.033048	0.358105	-0.008189	0.35862	0.025498	0.35862	0.088876	0.358978	0.021527	0.358723	0.067837	0.179396	0.244629	0.179382	0.952956	0.179386	0.877516	0.179396	1.03844	0.17939	1.32382	0.179388	1.15157	0.179253	1.51461	0.179164	1.21988	0.179286	1.89594	0.179375	0.787762	0.179396	1.18188	0.179384	0.342289
0.180164	1.25685	0.180381	2.41561	0.180356	1.69872	0.180281	1.95032	0.180391	2.62025	0.180162	2.20631	0.180152	1.54944	0.359982	0.033935	0.360104	-0.006389	0.360619	0.025854	0.360615	0.089792	0.360977	0.022249	0.360722	0.067688	0.180394	0.240182	0.18038	0.955124	0.180384	0.878046	0.180394	1.03626	0.180388	1.32309	0.180386	1.14316	0.18025	1.50991	0.180162	1.21954	0.180284	1.89423	0.180372	0.796078	0.180394	1.17455	0.180381	0.344349
0.181162	1.25723	0.181378	2.41582	0.181353	1.68287	0.181279	1.94996	0.181389	2.61359	0.18116	2.20076	0.18115	1.5492	0.36198	0.034852	0.362103	-0.004469	0.362617	0.026218	0.362614	0.09036	0.362972	0.02325	0.36272	0.068247	0.181392	0.236194	0.181377	0.957283	0.181381	0.878573	0.181392	1.03408	0.181386	1.32325	0.181384	1.13488	0.181248	1.50519	0.18116	1.21921	0.181281	1.89251	0.18137	0.804439	0.181391	1.16723	0.181379	0.346902
0.18216	1.25762	0.182376	2.41603	0.182351	1.66702	0.182277	1.95032	0.182387	2.60911	0.182158	2.19521	0.182147	1.54895	0.363976	0.03558	0.364101	-0.003152	0.364613	0.026606	0.364613	0.090833	0.364971	0.025964	0.364716	0.069251	0.18239	0.233197	0.182375	0.959425	0.182379	0.879101	0.18239	1.0319	0.182384	1.32393	0.182382	1.13064	0.182246	1.50049	0.182158	1.21891	0.182279	1.89282	0.182368	0.813303	0.182389	1.16016	0.182377	0.349566
0.183158	1.25653	0.183374	2.41625	0.183349	1.65645	0.183274	1.95105	0.183385	2.60514	0.183156	2.19068	0.183145	1.5487	0.365974	0.035876	0.366096	-0.002368	0.366611	0.027002	0.366611	0.091749	0.36697	0.029222	0.366714	0.070305	0.183387	0.231003	0.183373	0.961615	0.183377	0.87963	0.183388	1.0305	0.183382	1.32471	0.18338	1.13186	0.183244	1.49794	0.183156	1.21874	0.183277	1.89337	0.183366	0.822201	0.183387	1.15566	0.183375	0.352387
0.184155	1.25371	0.184372	2.41647	0.184347	1.64812	0.184272	1.95175	0.184382	2.60124	0.184153	2.18709	0.184143	1.54845	0.367973	0.036052	0.368095	-0.001663	0.36861	0.027381	0.368607	0.093183	0.368969	0.03248	0.368713	0.070764	0.184385	0.228939	0.184371	0.963988	0.184375	0.880163	0.184385	1.02901	0.184379	1.3255	0.184378	1.13232	0.184242	1.49613	0.184153	1.21917	0.184275	1.89404	0.184364	0.830436	0.184385	1.15242	0.184373	0.355234
0.185153	1.25092	0.18537	2.41669	0.185345	1.63958	0.18527	1.95244	0.18538	2.59737	0.185151	2.1834	0.185141	1.5482	0.369972	0.036133	0.370094	-0.000963	0.370609	0.027906	0.370605	0.094723	0.370964	0.035903	0.370712	0.070144	0.185383	0.226872	0.185369	0.966411	0.185373	0.880788	0.185383	1.0273	0.185377	1.32628	0.185375	1.13276	0.185239	1.49461	0.185151	1.21987	0.185273	1.89477	0.185361	0.838507	0.185383	1.14965	0.18537	0.358083
0.186151	1.2482	0.186368	2.41717	0.186343	1.63094	0.186268	1.95318	0.186378	2.59349	0.186149	2.17961	0.186139	1.54855	0.371967	0.035306	0.372093	-0.000848	0.372604	0.029296	0.372604	0.096216	0.372963	0.039427	0.372707	0.069098	0.186381	0.224811	0.186366	0.968832	0.18637	0.882077	0.186381	1.02554	0.186375	1.32707	0.186373	1.13317	0.186237	1.49315	0.186149	1.2206	0.18627	1.89552	0.186359	0.84658	0.186381	1.14695	0.186368	0.36093
0.187149	1.24545	0.187365	2.41795	0.18734	1.62226	0.187266	1.95395	0.187376	2.58959	0.187147	2.17585	0.187137	1.54966	0.373966	0.033833	0.374088	-0.001299	0.374603	0.031202	0.374603	0.096699	0.374962	0.042906	0.374706	0.068234	0.187379	0.222746	0.187364	0.971245	0.187368	0.88396	0.187379	1.0238	0.187373	1.32787	0.187371	1.13361	0.187235	1.49169	0.187147	1.22133	0.187268	1.89626	0.187357	0.854635	0.187378	1.14424	0.187366	0.363768
0.188147	1.24272	0.188363	2.41979	0.188338	1.6136	0.188264	1.95435	0.188374	2.58571	0.188145	2.17206	0.188134	1.55186	0.375965	0.032245	0.376087	-0.001842	0.376602	0.033089	0.376598	0.096498	0.376961	0.046383	0.376705	0.068208	0.188377	0.220742	0.188362	0.97366	0.188366	0.885758	0.188377	1.02204	0.188371	1.32854	0.188369	1.13407	0.188233	1.49023	0.188145	1.22206	0.188266	1.897	0.188355	0.862721	0.188376	1.14154	0.188364	0.366203
0.189145	1.24001	0.189361	2.42187	0.189336	1.60497	0.189261	1.95454	0.189371	2.58321	0.189143	2.16826	0.189132	1.55426	0.377964	0.030823	0.378086	-0.001994	0.378601	0.034471	0.378597	0.096217	0.378956	0.048369	0.378704	0.068261	0.189374	0.219203	0.18936	0.976092	0.189364	0.88752	0.189374	1.02029	0.189369	1.32911	0.189367	1.13459	0.189231	1.48877	0.189143	1.22279	0.189264	1.89778	0.189353	0.870198	0.189374	1.13883	0.189362	0.368443
0.190142	1.23714	0.190359	2.42396	0.190334	1.59749	0.190259	1.95512	0.190369	2.58158	0.19014	2.16473	0.19013	1.55666	0.379963	0.030868	0.380085	-0.001296	0.3806	0.034963	0.380596	0.095332	0.380955	0.049824	0.380699	0.068132	0.190372	0.217047	0.190358	0.978545	0.190362	0.889435	0.190372	1.0187	0.190366	1.32962	0.190365	1.13569	0.190229	1.48784	0.19014	1.22396	0.190262	1.89847	0.190351	0.877168	0.190372	1.13728	0.19036	0.370141
0.19114	1.23371	0.191357	2.42604	0.191332	1.59142	0.191257	1.95586	0.191367	2.58103	0.191138	2.1618	0.191128	1.55907	0.381958	0.031381	0.38208	-0.000576	0.382595	0.03507	0.382595	0.093919	0.382954	0.051251	0.382698	0.067244	0.19137	0.214657	0.191356	0.981452	0.19136	0.891398	0.19137	1.01728	0.191364	1.33011	0.191362	1.13696	0.191226	1.48702	0.191138	1.22538	0.19126	1.8989	0.191348	0.883378	0.19137	1.13602	0.191357	0.371615
0.192138	1.23006	0.192355	2.42811	0.19233	1.58508	0.192255	1.9566	0.192365	2.58066	0.192136	2.15929	0.192126	1.56148	0.383957	0.031917	0.384079	0.000127	0.384594	0.035164	0.38459	0.092405	0.384953	0.052667	0.384697	0.065587	0.192368	0.212252	0.192353	0.984567	0.192357	0.893365	0.192368	1.01609	0.192362	1.3306	0.19236	1.13825	0.192224	1.48531	0.192136	1.22721	0.192257	1.89923	0.192346	0.889274	0.192367	1.13371	0.192355	0.373059
0.193136	1.22637	0.193352	2.43041	0.193327	1.57851	0.193253	1.95734	0.193363	2.5803	0.193134	2.15729	0.193123	1.56387	0.385956	0.03225	0.386078	-0.000326	0.386593	0.035317	0.386589	0.090786	0.386951	0.054939	0.386696	0.063803	0.193366	0.209847	0.193351	0.987686	0.193355	0.895544	0.193366	1.01492	0.19336	1.33109	0.193358	1.13954	0.193222	1.48341	0.193134	1.22912	0.193255	1.89957	0.193344	0.895141	0.193365	1.13114	0.193353	0.374506
0.194134	1.22267	0.19435	2.43309	0.194325	1.57191	0.194251	1.95809	0.19436	2.57993	0.194132	2.15538	0.194121	1.56616	0.387955	0.032472	0.388077	-0.001825	0.388592	0.035284	0.388588	0.089254	0.388947	0.058183	0.388691	0.062065	0.194363	0.207439	0.194349	0.990817	0.194353	0.897494	0.194364	1.01375	0.194358	1.33159	0.194356	1.14084	0.19422	1.48151	0.194132	1.23104	0.194253	1.8999	0.194342	0.901024	0.194363	1.1286	0.194351	0.375954
0.195132	1.21895	0.195348	2.43582	0.195323	1.5653	0.195248	1.95899	0.195358	2.57957	0.19513	2.15348	0.195119	1.56827	0.38995	0.032679	0.390072	-0.003492	0.390587	0.03511	0.390587	0.087911	0.390945	0.061748	0.39069	0.061611	0.195361	0.205039	0.195347	0.993942	0.195351	0.899055	0.195361	1.01258	0.195355	1.33213	0.195354	1.14213	0.195218	1.47961	0.195129	1.23296	0.195251	1.90023	0.19534	0.9069	0.195361	1.12606	0.195349	0.376999
0.196129	1.21525	0.196346	2.43852	0.196321	1.5587	0.196246	1.96035	0.196356	2.57976	0.196127	2.15157	0.196117	1.57031	0.391949	0.032502	0.392071	-0.005101	0.392586	0.03501	0.392582	0.086626	0.392944	0.065073	0.392689	0.061803	0.196359	0.203242	0.196345	0.996904	0.196349	0.900549	0.196359	1.0114	0.196353	1.33288	0.196351	1.14342	0.196216	1.47771	0.196127	1.23488	0.196249	1.90083	0.196337	0.912025	0.196359	1.12353	0.196346	0.377049
0.197127	1.21155	0.197344	2.44124	0.197319	1.55261	0.197244	1.96176	0.197354	2.58061	0.197125	2.14967	0.197115	1.57234	0.393948	0.03071	0.39407	-0.006379	0.394585	0.035337	0.394581	0.085531	0.394943	0.067512	0.394688	0.061991	0.197357	0.201941	0.197343	0.999431	0.197347	0.902052	0.197357	1.01018	0.197351	1.33429	0.197349	1.14442	0.197213	1.47543	0.197125	1.23666	0.197247	1.90215	0.197335	0.915367	0.197357	1.1211	0.197344	0.376952
0.198125	1.20846	0.198342	2.44395	0.198316	1.54873	0.198242	1.96314	0.198352	2.58073	0.198123	2.14789	0.198113	1.57437	0.395947	0.028198	0.396069	-0.008022	0.396584	0.035831	0.39658	0.085211	0.396938	0.069382	0.396683	0.062062	0.198355	0.200874	0.19834	1.00203	0.198344	0.903546	0.198355	1.00882	0.198349	1.33582	0.198347	1.14535	0.198211	1.47222	0.198123	1.23822	0.198244	1.90357	0.198333	0.918183	0.198354	1.11922	0.198342	0.376884
0.199123	1.20532	0.199339	2.44665	0.199314	1.54552	0.19924	1.96452	0.199349	2.58061	0.199121	2.14609	0.19911	1.57639	0.397942	0.02561	0.398064	-0.0098	0.398579	0.036282	0.398579	0.085296	0.398937	0.071165	0.398682	0.061891	0.199353	0.19984	0.199338	1.00484	0.199342	0.905043	0.199353	1.00722	0.199347	1.33735	0.199345	1.14642	0.199209	1.46901	0.199121	1.23958	0.199242	1.90491	0.199331	0.92049	0.199352	1.1177	0.19934	0.376821
0.200121	1.2017	0.200337	2.44937	0.200312	1.54261	0.200238	1.9659	0.200347	2.58047	0.200119	2.14377	0.200108	1.57842	0.39994	0.024248	0.400063	-0.011181	0.400578	0.036408	0.400574	0.085292	0.400936	0.073454	0.400681	0.062056	0.20035	0.198803	0.200336	1.00765	0.20034	0.906632	0.200351	1.00552	0.200345	1.33888	0.200343	1.14752	0.200207	1.46585	0.200119	1.24089	0.20024	1.90624	0.200329	0.922705	0.20035	1.11626	0.200338	0.376757
0.201118	1.19798	0.201335	2.45216	0.20131	1.53973	0.201235	1.96727	0.201345	2.58034	0.201116	2.14135	0.201106	1.58073	0.401939	0.024686	0.402061	-0.011719	0.402576	0.035971	0.402573	0.084485	0.402935	0.074948	0.402679	0.062464	0.201348	0.197771	0.201334	1.01048	0.201338	0.908432	0.201348	1.00382	0.201342	1.34041	0.201341	1.14863	0.201205	1.46268	0.201116	1.2422	0.201238	1.90758	0.201327	0.924919	0.201348	1.11483	0.201336	0.376693
0.202116	1.19428	0.202333	2.45471	0.202308	1.53686	0.202233	1.96865	0.202343	2.5802	0.202114	2.13894	0.202104	1.58295	0.403938	0.02556	0.40406	-0.012075	0.404575	0.035304	0.404572	0.082711	0.40493	0.075992	0.404675	0.062842	0.202346	0.196733	0.202332	1.0133	0.202336	0.911194	0.202346	1.00212	0.20234	1.34201	0.202338	1.14973	0.202202	1.45952	0.202114	1.2435	0.202236	1.90891	0.202324	0.927135	0.202346	1.11339	0.202333	0.376629
0.203114	1.19057	0.203331	2.45677	0.203306	1.53397	0.203231	1.97019	0.203341	2.58006	0.203112	2.13653	0.203102	1.58478	0.405933	0.026453	0.406055	-0.012439	0.40657	0.034627	0.40657	0.080669	0.406929	0.076898	0.406673	0.062644	0.203344	0.195682	0.203329	1.01614	0.203333	0.914154	0.203344	1.00042	0.203338	1.3439	0.203336	1.15082	0.2032	1.45636	0.203112	1.24481	0.203234	1.91024	0.203322	0.929359	0.203344	1.11196	0.203331	0.377096
0.204112	1.18687	0.204328	2.45874	0.204303	1.53111	0.204229	1.97178	0.204338	2.57961	0.20411	2.13411	0.204099	1.58647	0.407932	0.025765	0.408054	-0.01355	0.408569	0.033864	0.408566	0.079049	0.408928	0.076876	0.408672	0.061958	0.204342	0.194755	0.204327	1.01859	0.204331	0.917111	0.204342	0.998714	0.204336	1.34572	0.204334	1.1516	0.204198	1.4532	0.20411	1.24611	0.204231	1.91076	0.20432	0.930966	0.204341	1.11052	0.204329	0.37761
0.20511	1.18351	0.205326	2.46071	0.205301	1.52843	0.205227	1.97333	0.205336	2.57903	0.205108	2.13218	0.205097	1.58825	0.409931	0.023579	0.410053	-0.015369	0.410568	0.033249	0.410564	0.077648	0.410927	0.077463	0.410671	0.061209	0.205339	0.194202	0.205325	1.02096	0.205329	0.920071	0.20534	0.998084	0.205334	1.3475	0.205332	1.15183	0.205196	1.45225	0.205108	1.24781	0.205229	1.91098	0.205318	0.932389	0.205339	1.10947	0.205327	0.377666
0.206108	1.1807	0.206324	2.46267	0.206299	1.52576	0.206225	1.97488	0.206334	2.57838	0.206106	2.13064	0.206095	1.59012	0.41193	0.021301	0.412052	-0.017335	0.412567	0.032741	0.412563	0.075899	0.412922	0.078451	0.412666	0.05998	0.206337	0.193706	0.206323	1.02334	0.206327	0.923002	0.206337	0.997611	0.206332	1.34927	0.20633	1.15125	0.206194	1.45194	0.206105	1.24941	0.206227	1.91118	0.206316	0.932568	0.206337	1.10922	0.206325	0.377645
0.207105	1.1782	0.207322	2.46464	0.207297	1.52277	0.207222	1.97642	0.207332	2.57773	0.207103	2.12941	0.207093	1.59201	0.413925	0.019091	0.414047	-0.019297	0.414562	0.032235	0.414562	0.073982	0.414921	0.079442	0.414665	0.058019	0.207335	0.19321	0.207321	1.02573	0.207325	0.925788	0.207335	0.997002	0.207329	1.35104	0.207327	1.15047	0.207192	1.45188	0.207103	1.25086	0.207225	1.91137	0.207314	0.932535	0.207335	1.10957	0.207322	0.377623
0.208103	1.17576	0.20832	2.46611	0.208295	1.51971	0.20822	1.97796	0.20833	2.57707	0.208101	2.12828	0.208091	1.59384	0.415924	0.018076	0.416046	-0.021016	0.416561	0.03169	0.416557	0.071573	0.41692	0.080116	0.416664	0.05579	0.208333	0.192712	0.208319	1.02811	0.208323	0.927823	0.208333	0.99637	0.208327	1.35282	0.208325	1.14966	0.208189	1.45185	0.208101	1.25229	0.208223	1.91157	0.208311	0.932501	0.208333	1.11	0.20832	0.377602
0.209101	1.17331	0.209318	2.46719	0.209293	1.51666	0.209218	1.97951	0.209327	2.57642	0.209099	2.12719	0.209089	1.59557	0.417923	0.018072	0.418045	-0.021902	0.41856	0.031064	0.418556	0.068803	0.418919	0.080454	0.418663	0.05371	0.209331	0.192215	0.209316	1.0305	0.20932	0.928895	0.209331	0.995739	0.209325	1.35459	0.209323	1.14887	0.209187	1.45182	0.209099	1.25372	0.20922	1.91176	0.209309	0.932468	0.20933	1.11043	0.209318	0.37758
0.210099	1.17098	0.210315	2.4686	0.21029	1.51362	0.210216	1.98066	0.210325	2.57576	0.210097	2.1262	0.210086	1.59738	0.419922	0.018278	0.420044	-0.022589	0.420559	0.030434	0.420555	0.0661	0.420914	0.080708	0.420662	0.052682	0.210329	0.191929	0.210314	1.03289	0.210318	0.929611	0.210329	0.99511	0.210323	1.35648	0.210321	1.14807	0.210185	1.45179	0.210097	1.25506	0.210218	1.91196	0.210307	0.932434	0.210328	1.11085	0.210316	0.377127
0.211097	1.16881	0.211313	2.47011	0.211288	1.51057	0.211214	1.98124	0.211323	2.57568	0.211095	2.12518	0.211084	1.59925	0.421917	0.019154	0.422043	-0.023176	0.422554	0.029824	0.422554	0.063566	0.422913	0.0811	0.422657	0.052657	0.211326	0.192518	0.211312	1.03552	0.211316	0.930288	0.211327	0.994477	0.211321	1.35864	0.211319	1.14723	0.211183	1.45175	0.211095	1.25634	0.211216	1.91264	0.211305	0.931705	0.211326	1.11128	0.211314	0.375957
0.212094	1.16657	0.212311	2.4716	0.212286	1.50814	0.212212	1.98087	0.212321	2.57619	0.212092	2.12413	0.212082	1.60112	0.423916	0.020461	0.424038	-0.023504	0.424553	0.029436	0.424549	0.062052	0.424911	0.081432	0.424656	0.052873	0.212324	0.192593	0.21231	1.03834	0.212314	0.93097	0.212324	0.993712	0.212318	1.36115	0.212317	1.14601	0.212181	1.45212	0.212092	1.25622	0.212214	1.91385	0.212303	0.930399	0.212324	1.11206	0.212312	0.3743
0.213092	1.16472	0.213309	2.4731	0.213284	1.50642	0.213209	1.98026	0.213319	2.57787	0.21309	2.12316	0.21308	1.60299	0.425915	0.021828	0.426037	-0.02389	0.426552	0.029293	0.426548	0.06122	0.42691	0.081716	0.426655	0.0534	0.213322	0.192582	0.213308	1.04048	0.213312	0.931648	0.213322	0.992866	0.213316	1.36372	0.213314	1.14481	0.213179	1.45255	0.21309	1.25487	0.213212	1.91551	0.2133	0.928293	0.213322	1.11312	0.213309	0.372479
0.21409	1.16333	0.214307	2.4746	0.214282	1.50512	0.214207	1.97964	0.214316	2.57967	0.214088	2.12214	0.214078	1.60486	0.427914	0.023191	0.428036	-0.024305	0.428551	0.029205	0.428547	0.060353	0.428905	0.081952	0.428654	0.054467	0.21432	0.19257	0.214305	1.04233	0.214309	0.932332	0.21432	0.992306	0.214314	1.36629	0.214312	1.14367	0.214176	1.45251	0.214088	1.25343	0.21421	1.91728	0.214298	0.925759	0.21432	1.1142	0.214307	0.370655
0.215088	1.16226	0.215305	2.47609	0.215279	1.50389	0.215205	1.97902	0.215314	2.58133	0.215086	2.12095	0.215075	1.60682	0.429913	0.022976	0.430035	-0.024583	0.43055	0.029169	0.430546	0.059578	0.430904	0.082078	0.430649	0.055744	0.215318	0.192559	0.215303	1.04416	0.215307	0.932875	0.215318	0.991829	0.215312	1.36886	0.21531	1.14255	0.215174	1.45233	0.215086	1.25209	0.215207	1.91904	0.215296	0.923173	0.215317	1.11528	0.215305	0.368828
0.216086	1.16128	0.216302	2.47753	0.216277	1.50259	0.216203	1.9784	0.216312	2.58296	0.216084	2.11971	0.216073	1.60926	0.431908	0.02139	0.43203	-0.024331	0.432545	0.029296	0.432541	0.059479	0.432903	0.082888	0.432648	0.057026	0.216315	0.192549	0.216301	1.04599	0.216305	0.932974	0.216316	0.991335	0.21631	1.37142	0.216308	1.14143	0.216172	1.45215	0.216084	1.25076	0.216205	1.92082	0.216294	0.920589	0.216315	1.11629	0.216303	0.367002
0.217084	1.1603	0.2173	2.47819	0.217275	1.50125	0.217201	1.97795	0.21731	2.5847	0.217082	2.11847	0.217071	1.61173	0.433907	0.019528	0.434029	-0.023868	0.434544	0.029517	0.43454	0.059992	0.434902	0.083943	0.434647	0.057786	0.217313	0.192539	0.217299	1.04782	0.217303	0.932597	0.217313	0.990811	0.217308	1.37363	0.217306	1.14029	0.21717	1.45196	0.217081	1.24942	0.217203	1.92259	0.217292	0.918004	0.217313	1.11725	0.217301	0.365181
0.218081	1.15932	0.218298	2.47839	0.218273	1.49991	0.218198	1.97792	0.218308	2.58646	0.218079	2.11723	0.218069	1.61396	0.435905	0.017686	0.436028	-0.023384	0.436543	0.029751	0.436539	0.060623	0.436897	0.084584	0.436646	0.057548	0.218311	0.192698	0.218297	1.04956	0.218301	0.932158	0.218311	0.990278	0.218305	1.37533	0.218304	1.13918	0.218168	1.45178	0.218079	1.24809	0.218201	1.92421	0.21829	0.915208	0.218311	1.11828	0.218299	0.363434
0.219079	1.15834	0.219296	2.47853	0.219271	1.49856	0.219196	1.97816	0.219305	2.58809	0.219077	2.11598	0.219067	1.61613	0.437904	0.015555	0.438026	-0.022731	0.438541	0.029975	0.438538	0.061051	0.438896	0.084246	0.438641	0.056901	0.219309	0.192733	0.219295	1.05046	0.219299	0.931721	0.219309	0.989778	0.219303	1.37674	0.219301	1.13833	0.219165	1.45157	0.219077	1.24742	0.219199	1.92524	0.219287	0.910696	0.219309	1.11923	0.219296	0.361809
0.220077	1.15761	0.220294	2.47868	0.220269	1.49777	0.220194	1.97847	0.220303	2.5904	0.220075	2.11517	0.220065	1.61829	0.439899	0.013153	0.440022	-0.022482	0.440536	0.029885	0.440533	0.061632	0.440895	0.083477	0.440639	0.056292	0.220307	0.19251	0.220292	1.05183	0.220296	0.931279	0.220307	0.98938	0.220301	1.37814	0.220299	1.13748	0.220163	1.45124	0.220075	1.2481	0.220197	1.92565	0.220285	0.905945	0.220306	1.11987	0.220294	0.36031
0.221075	1.15728	0.221292	2.47883	0.221266	1.49717	0.221192	1.97878	0.221301	2.59314	0.221073	2.11473	0.221062	1.62046	0.441898	0.010683	0.44202	-0.022323	0.442535	0.029578	0.442532	0.06244	0.442894	0.082618	0.442638	0.056065	0.221305	0.192208	0.22129	1.05381	0.221294	0.930839	0.221305	0.989369	0.221299	1.37957	0.221297	1.13581	0.221161	1.45085	0.221073	1.24918	0.221194	1.92593	0.221283	0.900738	0.221304	1.1205	0.221292	0.358876
0.222073	1.15803	0.222289	2.47897	0.222264	1.4964	0.22219	1.97909	0.222299	2.59593	0.222071	2.11456	0.22206	1.62262	0.443897	0.00881	0.444019	-0.022028	0.444534	0.029313	0.44453	0.063182	0.444893	0.08221	0.444637	0.056204	0.222302	0.191906	0.222288	1.05584	0.222292	0.928842	0.222303	0.989617	0.222297	1.381	0.222295	1.13404	0.222159	1.45046	0.222071	1.25019	0.222192	1.92622	0.222281	0.895276	0.222302	1.12119	0.22229	0.357551
0.223071	1.15923	0.223287	2.47829	0.223262	1.49556	0.223188	1.9794	0.223297	2.59873	0.223069	2.11448	0.223058	1.62366	0.445896	0.007613	0.446018	-0.021682	0.446533	0.028726	0.446529	0.062843	0.446888	0.081558	0.446632	0.056432	0.2233	0.191605	0.223286	1.05788	0.22329	0.925643	0.2233	0.989909	0.223294	1.38243	0.223293	1.13228	0.223157	1.45007	0.223068	1.2512	0.22319	1.9265	0.223279	0.889785	0.2233	1.12188	0.223288	0.356172
0.224068	1.16042	0.224285	2.4776	0.22426	1.49472	0.224185	1.97971	0.224294	2.60151	0.224066	2.11441	0.224056	1.62369	0.447891	0.006566	0.448013	-0.021781	0.448528	0.027756	0.448524	0.06112	0.448887	0.080646	0.448631	0.056219	0.224298	0.191303	0.224284	1.05984	0.224288	0.922557	0.224298	0.9902	0.224292	1.38383	0.22429	1.13051	0.224155	1.44968	0.224066	1.25221	0.224188	1.92678	0.224276	0.88429	0.224298	1.12257	0.224285	0.354713
0.225066	1.16162	0.225283	2.47732	0.225258	1.49388	0.225183	1.98013	0.225292	2.6043	0.225064	2.11433	0.225054	1.62275	0.44989	0.005514	0.450012	-0.022033	0.450527	0.026687	0.450523	0.059056	0.450886	0.079736	0.45063	0.05543	0.225296	0.191058	0.225282	1.06165	0.225286	0.919513	0.225296	0.990491	0.22529	1.3851	0.225288	1.12874	0.225152	1.44929	0.225064	1.25323	0.225186	1.92706	0.225274	0.878811	0.225296	1.12326	0.225283	0.353223
0.226064	1.16281	0.226281	2.47709	0.226255	1.49304	0.226181	1.98054	0.22629	2.60732	0.226062	2.11425	0.226052	1.62145	0.451889	0.004054	0.452011	-0.022242	0.452526	0.025655	0.452522	0.057155	0.452885	0.079518	0.452629	0.054533	0.226294	0.191084	0.226279	1.06334	0.226283	0.916476	0.226294	0.990783	0.226288	1.38602	0.226286	1.12665	0.22615	1.44891	0.226062	1.25425	0.226183	1.92685	0.226272	0.873262	0.226293	1.12395	0.226281	0.351625
0.227062	1.16437	0.227278	2.47687	0.227253	1.4919	0.227179	1.9809	0.227288	2.61049	0.22706	2.11425	0.227049	1.62014	0.453888	0.003326	0.45401	-0.021546	0.454525	0.025104	0.454521	0.055192	0.45488	0.078616	0.454624	0.053658	0.227291	0.191707	0.227277	1.0649	0.227281	0.913439	0.227292	0.990972	0.227286	1.38672	0.227284	1.1242	0.227148	1.4483	0.22706	1.25538	0.227181	1.92642	0.22727	0.867646	0.227291	1.12503	0.227279	0.349541
0.22806	1.16645	0.228276	2.47664	0.228251	1.4905	0.228177	1.98126	0.228286	2.61374	0.228058	2.11446	0.228047	1.61884	0.455883	0.002829	0.456005	-0.020071	0.45652	0.024854	0.456516	0.052936	0.456879	0.077192	0.456623	0.053294	0.228289	0.192563	0.228275	1.06617	0.228279	0.91038	0.22829	0.990984	0.228284	1.38739	0.228282	1.1209	0.228146	1.44798	0.228057	1.2558	0.228179	1.92596	0.228268	0.860617	0.228289	1.12609	0.228277	0.347249
0.229057	1.16955	0.229274	2.47642	0.229249	1.48945	0.229175	1.98161	0.229284	2.61701	0.229055	2.11454	0.229045	1.61753	0.457882	0.002713	0.458004	-0.018433	0.458519	0.024594	0.458515	0.05053	0.458878	0.075371	0.458622	0.053921	0.229287	0.193414	0.229273	1.06732	0.229277	0.907994	0.229287	0.99076	0.229281	1.38805	0.22928	1.11729	0.229144	1.44812	0.229055	1.25554	0.229177	1.92549	0.229266	0.852919	0.229287	1.12697	0.229275	0.344954
0.230055	1.1731	0.230272	2.47637	0.230247	1.48859	0.230172	1.98196	0.230281	2.62027	0.230053	2.11447	0.230043	1.61625	0.459881	0.003287	0.460003	-0.016795	0.460518	0.024029	0.460514	0.048677	0.460876	0.072981	0.460621	0.055003	0.230285	0.194267	0.230271	1.06847	0.230275	0.907152	0.230285	0.990453	0.230279	1.38871	0.230277	1.1137	0.230142	1.4484	0.230053	1.25513	0.230175	1.92503	0.230263	0.845212	0.230285	1.12781	0.230272	0.342657
0.231053	1.1767	0.23127	2.4766	0.231245	1.48773	0.23117	1.98232	0.231279	2.62353	0.231051	2.11437	0.231041	1.61502	0.46188	0.003711	0.462002	-0.0162	0.462517	0.023099	0.462513	0.048213	0.462872	0.070872	0.462616	0.056133	0.231283	0.195124	0.231268	1.06962	0.231272	0.90556	0.231283	0.990146	0.231277	1.38937	0.231275	1.11008	0.231139	1.44868	0.231051	1.25473	0.231173	1.92457	0.231261	0.837501	0.231283	1.12865	0.23127	0.340363
0.232051	1.18033	0.232268	2.4769	0.232242	1.48686	0.232168	1.98223	0.232277	2.6268	0.232049	2.11427	0.232038	1.6144	0.463875	0.00404	0.463997	-0.015952	0.464512	0.022063	0.464512	0.048575	0.46487	0.068971	0.464615	0.057615	0.232281	0.195763	0.232266	1.07076	0.23227	0.903634	0.232281	0.98984	0.232275	1.38979	0.232273	1.10646	0.232137	1.44896	0.232049	1.25432	0.23217	1.9241	0.232259	0.829824	0.23228	1.12949	0.232268	0.338051
0.233049	1.18393	0.233265	2.47721	0.23324	1.486	0.233166	1.98174	0.233275	2.63001	0.233047	2.11418	0.233036	1.61407	0.465874	0.003553	0.465996	-0.015948	0.466511	0.021063	0.466507	0.048916	0.466869	0.067372	0.466614	0.059374	0.233278	0.195804	0.233264	1.07187	0.233268	0.901664	0.233279	0.989533	0.233273	1.38973	0.233271	1.10303	0.233135	1.44924	0.233047	1.25391	0.233168	1.92351	0.233257	0.822189	0.233278	1.13033	0.233266	0.335624
0.234047	1.18747	0.234263	2.47748	0.234238	1.48531	0.234164	1.9811	0.234273	2.63288	0.234045	2.11408	0.234034	1.61374	0.467873	0.003339	0.467995	-0.016703	0.46851	0.020354	0.468506	0.048846	0.468868	0.06658	0.468613	0.061153	0.234276	0.195352	0.234262	1.07281	0.234266	0.899715	0.234276	0.989445	0.23427	1.38918	0.234269	1.10034	0.234133	1.44931	0.234044	1.25302	0.234166	1.92265	0.234255	0.815095	0.234276	1.13059	0.234264	0.333023
0.235044	1.19069	0.235261	2.47777	0.235236	1.48511	0.235162	1.98045	0.23527	2.63502	0.235042	2.11421	0.235032	1.61341	0.469872	0.003424	0.469994	-0.017581	0.470509	0.01992	0.470505	0.047815	0.470863	0.066209	0.470608	0.062588	0.235274	0.194779	0.23526	1.07289	0.235264	0.897761	0.235274	0.989599	0.235268	1.38848	0.235266	1.09766	0.235131	1.44901	0.235042	1.25173	0.235164	1.92136	0.235252	0.808007	0.235274	1.13018	0.235261	0.330372
0.236042	1.19524	0.236259	2.47808	0.236234	1.48529	0.236159	1.97979	0.236268	2.63691	0.23604	2.11444	0.23603	1.61308	0.471867	0.003534	0.471989	-0.018423	0.472504	0.019554	0.472504	0.046226	0.472862	0.065889	0.472607	0.063267	0.236272	0.194208	0.236258	1.07244	0.236262	0.895797	0.236272	0.989105	0.236266	1.38779	0.236264	1.09465	0.236129	1.44787	0.23604	1.25025	0.236162	1.92008	0.23625	0.800583	0.236272	1.12917	0.236259	0.327717
0.23704	1.20179	0.237257	2.47829	0.237232	1.48559	0.237157	1.97917	0.237266	2.63881	0.237038	2.11466	0.237028	1.61255	0.473866	0.003119	0.473988	-0.019106	0.474503	0.01899	0.474499	0.044676	0.474861	0.065693	0.474606	0.063511	0.23727	0.193637	0.237255	1.07191	0.237259	0.893269	0.23727	0.988295	0.237264	1.38709	0.237262	1.09163	0.237126	1.44642	0.237038	1.24874	0.23716	1.91881	0.237248	0.793087	0.237269	1.12799	0.237257	0.325047
0.238038	1.20889	0.238255	2.47762	0.238229	1.48591	0.238155	1.97858	0.238264	2.6407	0.238036	2.11487	0.238025	1.61112	0.475864	0.000864	0.475986	-0.019864	0.476501	0.018578	0.476498	0.043929	0.47686	0.06548	0.476604	0.063715	0.238267	0.193065	0.238253	1.07137	0.238257	0.890636	0.238268	0.987483	0.238262	1.38639	0.23826	1.08864	0.238124	1.44497	0.238036	1.24723	0.238157	1.91748	0.238246	0.78559	0.238267	1.12681	0.238255	0.322383
0.239036	1.21603	0.239252	2.47629	0.239227	1.48623	0.239153	1.97782	0.239262	2.64259	0.239034	2.11507	0.239023	1.60939	0.477863	-0.002052	0.477985	-0.020764	0.4785	0.018391	0.478497	0.044382	0.478855	0.065236	0.478603	0.063898	0.239265	0.192492	0.239251	1.07083	0.239255	0.888027	0.239266	0.986672	0.23926	1.38574	0.239258	1.08593	0.239122	1.44351	0.239033	1.24571	0.239155	1.91609	0.239244	0.778055	0.239265	1.12563	0.239253	0.319716
0.240033	1.22321	0.24025	2.47459	0.240225	1.48656	0.240151	1.97659	0.240259	2.64429	0.240031	2.11528	0.240021	1.6077	0.479858	-0.004647	0.47998	-0.021686	0.480495	0.018192	0.480495	0.04528	0.480854	0.0647	0.480598	0.06406	0.240263	0.192533	0.240249	1.0703	0.240253	0.885427	0.240263	0.985859	0.240257	1.38519	0.240256	1.08315	0.24012	1.44206	0.240031	1.2442	0.240153	1.91478	0.240242	0.770558	0.240263	1.12444	0.240251	0.317478
0.241031	1.23033	0.241248	2.47277	0.241223	1.48688	0.241149	1.97504	0.241257	2.64507	0.241029	2.11549	0.241019	1.60603	0.481857	-0.00555	0.481979	-0.022985	0.482494	0.017783	0.482491	0.045751	0.482853	0.063294	0.482597	0.06422	0.241261	0.192669	0.241247	1.06938	0.241251	0.882942	0.241261	0.985014	0.241255	1.38492	0.241253	1.08017	0.241118	1.4408	0.241029	1.24259	0.241151	1.91372	0.241239	0.763627	0.241261	1.12365	0.241248	0.315392
0.242029	1.23755	0.242246	2.47095	0.242221	1.48765	0.242146	1.97336	0.242255	2.64578	0.242027	2.11544	0.242017	1.60436	0.483856	-0.005371	0.483978	-0.02339	0.484493	0.017021	0.484489	0.046182	0.484852	0.061517	0.484596	0.064523	0.242259	0.192642	0.242244	1.06822	0.242249	0.880631	0.242259	0.983996	0.242253	1.38475	0.242251	1.07707	0.242115	1.44038	0.242027	1.24062	0.242149	1.91302	0.242237	0.757071	0.242259	1.12394	0.242246	0.313186
0.243027	1.24549	0.243244	2.46914	0.243218	1.48856	0.243144	1.97163	0.243253	2.64664	0.243025	2.11498	0.243014	1.60269	0.485855	-0.005016	0.485977	-0.023523	0.486492	0.016101	0.486488	0.046962	0.486847	0.059715	0.486595	0.065234	0.243257	0.192576	0.243242	1.06706	0.243246	0.878195	0.243257	0.982516	0.243251	1.38458	0.243249	1.07394	0.243113	1.44034	0.243025	1.23825	0.243147	1.91246	0.243235	0.750589	0.243256	1.12459	0.243244	0.31092
0.244025	1.25616	0.244242	2.46732	0.244216	1.48921	0.244142	1.9699	0.244251	2.64752	0.244023	2.11467	0.244012	1.60102	0.487854	-0.004335	0.487972	-0.023606	0.488491	0.015416	0.488487	0.047749	0.488846	0.058168	0.48859	0.065838	0.244254	0.192509	0.24424	1.06592	0.244244	0.8759	0.244255	0.980697	0.244249	1.38441	0.244247	1.07078	0.244111	1.44037	0.244023	1.23579	0.244144	1.91191	0.244233	0.744095	0.244254	1.12523	0.244242	0.308667
0.245023	1.26778	0.245239	2.46553	0.245214	1.48976	0.24514	1.96818	0.245248	2.64839	0.245021	2.11448	0.24501	1.5995	0.489849	-0.002792	0.489971	-0.023526	0.490486	0.01562	0.490482	0.048029	0.490845	0.057152	0.490589	0.066217	0.245252	0.192442	0.245238	1.06477	0.245242	0.873931	0.245252	0.978815	0.245247	1.38424	0.245245	1.06761	0.245109	1.4404	0.24502	1.23334	0.245142	1.91135	0.245231	0.737594	0.245252	1.12587	0.24524	0.306411
0.24602	1.27942	0.246237	2.46369	0.246212	1.49032	0.246138	1.96645	0.246246	2.64926	0.246018	2.11428	0.246008	1.59804	0.491848	-0.000976	0.49197	-0.024092	0.492485	0.016571	0.492481	0.047598	0.492844	0.05641	0.492588	0.066476	0.24625	0.192375	0.246236	1.06362	0.24624	0.871938	0.24625	0.976919	0.246244	1.38394	0.246242	1.06445	0.246107	1.44043	0.246018	1.23087	0.24614	1.9108	0.246229	0.731121	0.24625	1.12652	0.246238	0.304165
0.247018	1.29108	0.247235	2.46131	0.24721	1.49087	0.247136	1.96479	0.247244	2.65013	0.247016	2.11409	0.247006	1.59653	0.493847	0.000844	0.493969	-0.024831	0.494484	0.017663	0.49448	0.046905	0.494843	0.05567	0.494587	0.067467	0.247248	0.192103	0.247234	1.06247	0.247238	0.869889	0.247248	0.975029	0.247242	1.38305	0.24724	1.06128	0.247105	1.44047	0.247016	1.22842	0.247138	1.91024	0.247226	0.724616	0.247248	1.12715	0.247235	0.301876
0.248016	1.30273	0.248233	2.45871	0.248208	1.49142	0.248133	1.96314	0.248242	2.65172	0.248014	2.1139	0.248004	1.59499	0.495846	0.002136	0.495964	-0.025226	0.496483	0.019155	0.496479	0.046628	0.496838	0.055419	0.496582	0.069307	0.248246	0.191687	0.248231	1.06118	0.248235	0.867834	0.248246	0.973132	0.24824	1.38138	0.248238	1.05807	0.248102	1.4405	0.248014	1.22596	0.248136	1.90982	0.248224	0.718305	0.248245	1.12779	0.248233	0.299503
0.249014	1.31453	0.249231	2.4561	0.249205	1.49176	0.249131	1.96133	0.24924	2.65372	0.249012	2.11376	0.249001	1.59344	0.497841	0.0024	0.497963	-0.025588	0.498478	0.020441	0.498474	0.047125	0.498837	0.054689	0.498581	0.071362	0.249243	0.191357	0.249229	1.05973	0.249233	0.865783	0.249244	0.971424	0.249238	1.37935	0.249236	1.0547	0.2491	1.4404	0.249012	1.22364	0.249133	1.90929	0.249222	0.712447	0.249243	1.1282	0.249231	0.296921
0.250012	1.32681	0.250229	2.45349	0.250203	1.4918	0.250129	1.95942	0.250237	2.65584	0.25001	2.11408	0.249999	1.5919	0.49984	0.002374	0.499962	-0.026276	0.500477	0.021333	0.500473	0.047851	0.500835	0.053487	0.50058	0.073189	0.250241	0.191071	0.250227	1.05831	0.250231	0.86373	0.250242	0.970077	0.250236	1.37726	0.250234	1.05117	0.250098	1.44008	0.250009	1.2213	0.250131	1.90853	0.25022	0.706232	0.250241	1.1282	0.250229	0.294256
0.251009	1.33808	0.251226	2.45088	0.251201	1.49172	0.251127	1.95751	0.251235	2.65797	0.251007	2.11393	0.250997	1.59035	0.501839	0.001963	0.501961	-0.027094	0.502476	0.022226	0.502472	0.048468	0.502834	0.052711	0.502579	0.07372	0.251239	0.190785	0.251225	1.05693	0.251229	0.861588	0.251239	0.969176	0.251233	1.37516	0.251232	1.04749	0.251096	1.43949	0.251007	1.21888	0.251129	1.90769	0.251218	0.699644	0.251239	1.12787	0.251227	0.291592
0.252007	1.34883	0.252224	2.44852	0.252199	1.49162	0.252125	1.9556	0.252233	2.66011	0.252005	2.11348	0.251995	1.58895	0.503838	0.001124	0.50396	-0.02876	0.504475	0.022706	0.504471	0.049486	0.504829	0.05332	0.504574	0.073541	0.252237	0.190498	0.252223	1.05553	0.252227	0.858609	0.252237	0.96841	0.252231	1.37307	0.252229	1.04377	0.252094	1.43883	0.252005	1.21645	0.252127	1.90684	0.252215	0.692974	0.252237	1.12746	0.252224	0.288931
0.253005	1.3596	0.253222	2.44663	0.253197	1.49152	0.253122	1.95369	0.253231	2.66225	0.253003	2.113	0.252993	1.58783	0.505833	0.000784	0.505955	-0.029553	0.50647	0.022895	0.506466	0.050553	0.506828	0.054817	0.506573	0.073289	0.253235	0.190212	0.253221	1.05414	0.253225	0.855627	0.253235	0.967646	0.253229	1.37099	0.253227	1.04004	0.253092	1.43816	0.253003	1.214	0.253125	1.906	0.253213	0.686339	0.253235	1.12706	0.253222	0.286282
0.254003	1.37034	0.25422	2.44489	0.254194	1.49143	0.25412	1.95182	0.254229	2.66439	0.254001	2.11252	0.25399	1.58668	0.507832	0.000635	0.507954	-0.029763	0.508469	0.023096	0.508465	0.051205	0.508827	0.056443	0.508572	0.072729	0.254233	0.189797	0.254218	1.05275	0.254222	0.852835	0.254233	0.966879	0.254227	1.36899	0.254225	1.03631	0.254089	1.43749	0.254001	1.21155	0.254123	1.90515	0.254211	0.679691	0.254232	1.12666	0.25422	0.283726
0.255001	1.38105	0.255218	2.44316	0.255192	1.49133	0.255118	1.94998	0.255226	2.6666	0.254999	2.11205	0.254988	1.58537	0.50983	0.001025	0.509953	-0.029938	0.510468	0.023387	0.510464	0.051792	0.510826	0.057542	0.510571	0.072148	0.25523	0.188936	0.255216	1.05136	0.25522	0.850073	0.255231	0.966112	0.255225	1.36698	0.255223	1.03259	0.255087	1.43683	0.254999	1.20911	0.25512	1.90433	0.255209	0.673059	0.25523	1.12626	0.255218	0.281566
0.255999	1.39178	0.256215	2.44143	0.25619	1.49126	0.256116	1.94785	0.256224	2.66875	0.255997	2.11157	0.255986	1.58406	0.511829	0.00166	0.511951	-0.029383	0.512466	0.023539	0.512463	0.051903	0.512821	0.05843	0.512566	0.071775	0.256228	0.187041	0.256214	1.04994	0.256218	0.84731	0.256229	0.96546	0.256223	1.36488	0.256221	1.0295	0.256085	1.43591	0.255996	1.2068	0.256118	1.9033	0.256207	0.667453	0.256228	1.12524	0.256216	0.279453
0.256996	1.40228	0.257213	2.4397	0.257188	1.49148	0.257114	1.94546	0.257222	2.67035	0.256994	2.11087	0.256984	1.58284	0.513824	0.002278	0.513947	-0.029178	0.514462	0.023346	0.514458	0.051836	0.51482	0.059534	0.514565	0.071386	0.257226	0.184812	0.257212	1.04867	0.257216	0.844545	0.257226	0.964917	0.25722	1.36276	0.257219	1.0266	0.257083	1.43473	0.256994	1.20478	0.257116	1.90166	0.257205	0.661489	0.257226	1.12359	0.257214	0.277292
0.257994	1.41335	0.258211	2.43797	0.258186	1.49111	0.258112	1.94303	0.25822	2.67177	0.257992	2.10953	0.257982	1.5816	0.515823	0.002886	0.515945	-0.029216	0.51646	0.023014	0.516457	0.052183	0.516819	0.060731	0.516563	0.070879	0.258224	0.182593	0.25821	1.04755	0.258214	0.841778	0.258224	0.963985	0.258218	1.36064	0.258216	1.02333	0.258081	1.43339	0.257992	1.20315	0.258114	1.8997	0.258202	0.654453	0.258224	1.1218	0.258211	0.275124
0.258992	1.42504	0.259209	2.43619	0.259184	1.49031	0.259109	1.94059	0.259218	2.67319	0.25899	2.1075	0.25898	1.58029	0.517822	0.002174	0.517944	-0.029304	0.518459	0.022481	0.518456	0.052711	0.518818	0.061415	0.518562	0.070261	0.259222	0.18037	0.259207	1.04646	0.259212	0.839736	0.259222	0.962905	0.259216	1.35851	0.259214	1.01993	0.259079	1.43203	0.25899	1.20161	0.259112	1.89776	0.2592	0.647148	0.259221	1.11999	0.259209	0.272949
0.25999	1.43688	0.260207	2.43406	0.260181	1.48945	0.260107	1.93815	0.260215	2.67462	0.259988	2.10529	0.259977	1.57886	0.519821	0.000414	0.519943	-0.02921	0.520458	0.021603	0.520454	0.053826	0.520813	0.061077	0.520557	0.069625	0.260219	0.178149	0.260205	1.04539	0.260209	0.837735	0.26022	0.961829	0.260214	1.35639	0.260212	1.01651	0.260076	1.43068	0.259988	1.20008	0.26011	1.89581	0.260198	0.639892	0.260219	1.11819	0.260207	0.270794
0.260988	1.44874	0.261205	2.43204	0.261179	1.48859	0.261105	1.93589	0.261213	2.67604	0.260986	2.10308	0.260975	1.5773	0.521816	-0.001676	0.521938	-0.028884	0.522453	0.020587	0.522449	0.055256	0.522812	0.060354	0.522556	0.069142	0.261217	0.175944	0.261203	1.0443	0.261207	0.835254	0.261218	0.960753	0.261212	1.35409	0.26121	1.01311	0.261074	1.42932	0.260985	1.19854	0.261107	1.89386	0.261196	0.632583	0.261217	1.11638	0.261205	0.268625
0.261986	1.46055	0.262202	2.43034	0.262177	1.48773	0.262103	1.93439	0.262211	2.67723	0.261984	2.10088	0.261973	1.57537	0.523815	-0.003115	0.523937	-0.028499	0.524452	0.019569	0.524448	0.056571	0.524811	0.059646	0.524555	0.069019	0.262215	0.174263	0.262201	1.04322	0.262205	0.83264	0.262215	0.95968	0.262209	1.35143	0.262208	1.00971	0.262072	1.42796	0.261983	1.197	0.262105	1.89179	0.262194	0.625261	0.262215	1.11457	0.262203	0.266784
0.262983	1.47219	0.2632	2.42872	0.263175	1.48687	0.263101	1.93317	0.263209	2.6774	0.262981	2.09881	0.262971	1.57313	0.525814	-0.002861	0.525936	-0.02789	0.526451	0.018324	0.526447	0.0572	0.52681	0.059082	0.526554	0.069091	0.263213	0.172977	0.263199	1.04276	0.263203	0.83001	0.263213	0.958578	0.263207	1.34847	0.263205	1.00625	0.26307	1.42672	0.262981	1.19541	0.263103	1.88936	0.263192	0.618598	0.263213	1.11275	0.2632	0.265149
0.263981	1.4827	0.264198	2.4271	0.264173	1.48583	0.264099	1.93172	0.264207	2.67701	0.263979	2.09692	0.263969	1.57088	0.527813	-0.002096	0.527935	-0.027954	0.52845	0.017347	0.528446	0.056735	0.528805	0.058665	0.528549	0.069163	0.264211	0.171823	0.264197	1.04248	0.264201	0.827386	0.264211	0.957221	0.264205	1.3454	0.264203	1.00271	0.264068	1.42602	0.263979	1.19371	0.264101	1.88637	0.264189	0.612558	0.264211	1.11096	0.264198	0.263536
0.264979	1.49301	0.265196	2.42548	0.265171	1.48481	0.265096	1.93018	0.265204	2.67651	0.264977	2.09511	0.264966	1.56863	0.529808	-0.001401	0.52993	-0.028319	0.530445	0.016618	0.530441	0.055885	0.530804	0.058284	0.530548	0.069177	0.265209	0.170689	0.265194	1.0418	0.265198	0.824762	0.265209	0.955705	0.265203	1.34232	0.265201	0.998993	0.265065	1.42495	0.264977	1.19205	0.265099	1.88314	0.265187	0.607138	0.265208	1.10909	0.265196	0.261927
0.265977	1.50408	0.266194	2.42386	0.266168	1.48412	0.266094	1.92865	0.266202	2.676	0.265975	2.0935	0.265964	1.56639	0.531807	-0.001513	0.531929	-0.028701	0.532444	0.015948	0.53244	0.05504	0.532803	0.057966	0.532547	0.069039	0.266206	0.169551	0.266192	1.04099	0.266196	0.822496	0.266207	0.954128	0.266201	1.33924	0.266199	0.995202	0.266063	1.42355	0.265975	1.1904	0.266096	1.8799	0.266185	0.601929	0.266206	1.10718	0.266194	0.260316
0.266975	1.51572	0.267192	2.42292	0.267166	1.48356	0.267092	1.92712	0.2672	2.67549	0.266973	2.09206	0.266962	1.5643	0.533806	-0.001414	0.533928	-0.029674	0.534443	0.01564	0.534439	0.053797	0.534801	0.058244	0.534546	0.068814	0.267204	0.168414	0.26719	1.04019	0.267194	0.820715	0.267205	0.952556	0.267199	1.33617	0.267197	0.991414	0.267061	1.4222	0.266972	1.18871	0.267094	1.87667	0.267183	0.596715	0.267204	1.10528	0.267192	0.258703
0.267972	1.52736	0.268189	2.42237	0.268164	1.48303	0.26809	1.92558	0.268198	2.67501	0.26797	2.09061	0.26796	1.56245	0.535805	-0.00094	0.535927	-0.029775	0.536442	0.015647	0.536438	0.05224	0.536797	0.058908	0.536545	0.06884	0.268202	0.167289	0.268188	1.03938	0.268192	0.819084	0.268202	0.951096	0.268196	1.33313	0.268195	0.987618	0.268059	1.4208	0.26797	1.18702	0.268092	1.87345	0.268181	0.591465	0.268202	1.10339	0.26819	0.257094
0.26897	1.539	0.269187	2.4214	0.269162	1.48248	0.269088	1.9239	0.269196	2.67455	0.268968	2.08917	0.268958	1.56084	0.5378	-0.000415	0.537922	-0.029534	0.538437	0.015706	0.538433	0.050772	0.538795	0.059631	0.53854	0.069858	0.2692	0.16648	0.269186	1.03858	0.26919	0.817467	0.2692	0.949668	0.269194	1.33041	0.269192	0.98382	0.269057	1.41931	0.268968	1.18533	0.26909	1.87023	0.269178	0.586244	0.2692	1.10154	0.269187	0.255385
0.269968	1.55065	0.270185	2.42027	0.27016	1.4819	0.270086	1.92215	0.270193	2.67346	0.269966	2.08773	0.269956	1.55943	0.539799	-0.000603	0.539921	-0.029013	0.540436	0.015378	0.540432	0.049396	0.540794	0.060023	0.540539	0.07169	0.270198	0.16586	0.270184	1.0373	0.270188	0.815849	0.270198	0.948162	0.270192	1.32769	0.27019	0.980099	0.270055	1.4178	0.269966	1.18364	0.270088	1.86736	0.270176	0.581112	0.270198	1.09983	0.270185	0.253459
0.270966	1.5621	0.271183	2.41914	0.271157	1.48138	0.271083	1.92047	0.271191	2.67168	0.270964	2.08625	0.270953	1.55808	0.541798	-0.001795	0.54192	-0.028486	0.542435	0.014552	0.542431	0.04878	0.542793	0.059891	0.542538	0.073678	0.271195	0.165173	0.271181	1.0354	0.271185	0.814239	0.271196	0.946306	0.27119	1.32502	0.271188	0.977123	0.271052	1.41629	0.270964	1.18205	0.271086	1.86467	0.271174	0.576148	0.271195	1.09797	0.271183	0.251076
0.271964	1.57263	0.272181	2.41801	0.272155	1.48102	0.272081	1.91885	0.272189	2.6696	0.271962	2.08457	0.271951	1.55672	0.543797	-0.003284	0.543919	-0.02848	0.544434	0.013603	0.54443	0.048988	0.544788	0.059608	0.544537	0.074709	0.272193	0.164389	0.272179	1.03361	0.272183	0.812625	0.272194	0.944271	0.272188	1.3224	0.272186	0.974056	0.27205	1.41488	0.271961	1.1801	0.272083	1.86192	0.272172	0.570454	0.272193	1.09559	0.272181	0.248574
0.272962	1.58381	0.273179	2.41688	0.273153	1.48037	0.273079	1.91722	0.273187	2.66745	0.27296	2.08255	0.272949	1.55537	0.545795	-0.004432	0.545914	-0.02862	0.546432	0.012654	0.546425	0.04938	0.546787	0.059464	0.546532	0.073942	0.273191	0.163603	0.273177	1.03192	0.273181	0.810953	0.273191	0.942486	0.273185	1.31963	0.273184	0.970624	0.273048	1.41371	0.272959	1.1775	0.273081	1.85918	0.27317	0.564766	0.273191	1.09262	0.273179	0.246074
0.273959	1.5961	0.274176	2.41566	0.274151	1.47939	0.274077	1.91559	0.274185	2.6653	0.273957	2.08019	0.273947	1.55427	0.547791	-0.004145	0.547913	-0.028215	0.548428	0.012131	0.548424	0.049947	0.548786	0.060169	0.548531	0.072385	0.274189	0.162819	0.274175	1.03024	0.274179	0.809054	0.274189	0.940865	0.274183	1.31672	0.274181	0.967114	0.274046	1.41266	0.273957	1.17466	0.274079	1.85644	0.274168	0.558848	0.274189	1.08946	0.274176	0.243594
0.274957	1.60849	0.275174	2.41407	0.275149	1.47841	0.275075	1.91397	0.275182	2.66314	0.274955	2.07772	0.274945	1.554	0.549789	-0.00274	0.549911	-0.027509	0.550426	0.011545	0.550423	0.050686	0.550785	0.061445	0.550529	0.070945	0.275187	0.162034	0.275173	1.02856	0.275177	0.806677	0.275187	0.939246	0.275181	1.3138	0.275179	0.963601	0.275044	1.41161	0.274955	1.17182	0.275077	1.85368	0.275165	0.552579	0.275187	1.08631	0.275174	0.241291
0.275955	1.62089	0.276172	2.41239	0.276147	1.47743	0.276073	1.91237	0.27618	2.66099	0.275953	2.07525	0.275943	1.55408	0.551788	-0.001098	0.55191	-0.026799	0.552425	0.010577	0.552422	0.05144	0.552784	0.062749	0.552528	0.070853	0.276184	0.161079	0.27617	1.02688	0.276174	0.804127	0.276185	0.937626	0.276179	1.31113	0.276177	0.960078	0.276042	1.41056	0.275953	1.16899	0.276075	1.85094	0.276163	0.546208	0.276184	1.08314	0.276172	0.239117
0.276953	1.63332	0.27717	2.41072	0.277144	1.47645	0.27707	1.91082	0.277178	2.65879	0.276951	2.07278	0.27694	1.55368	0.553787	-2.5e-05	0.553905	-0.026113	0.554424	0.009606	0.554417	0.052193	0.554779	0.063907	0.554523	0.071925	0.277182	0.159592	0.277168	1.02525	0.277172	0.801563	0.277183	0.936007	0.277177	1.30879	0.277175	0.956557	0.277039	1.40951	0.276951	1.16615	0.277073	1.84821	0.277161	0.539831	0.277182	1.07998	0.27717	0.237227
0.277951	1.6457	0.278168	2.40904	0.278142	1.47544	0.278068	1.90989	0.278176	2.65654	0.277949	2.0703	0.277938	1.55301	0.555782	-0.000938	0.555904	-0.026855	0.556419	0.009052	0.556416	0.053171	0.556778	0.063707	0.556522	0.073199	0.27818	0.15715	0.278166	1.02402	0.27817	0.798996	0.278181	0.934484	0.278175	1.30685	0.278173	0.953741	0.278037	1.40811	0.277948	1.16393	0.27807	1.84553	0.278159	0.534589	0.27818	1.07698	0.278168	0.235501
0.278948	1.65738	0.279165	2.40736	0.27914	1.47408	0.279066	1.9094	0.279174	2.65441	0.278946	2.068	0.278936	1.55233	0.557781	-0.002815	0.557903	-0.028073	0.558418	0.009148	0.558414	0.053686	0.558777	0.062417	0.558521	0.074244	0.279178	0.154213	0.279164	1.02257	0.279168	0.796432	0.279178	0.93318	0.279172	1.30512	0.279171	0.951176	0.279035	1.40619	0.278946	1.16255	0.279068	1.8429	0.279157	0.53011	0.279178	1.07418	0.279166	0.233745
0.279946	1.66864	0.280163	2.40569	0.280138	1.47237	0.280064	1.90898	0.280171	2.65238	0.279944	2.06599	0.279934	1.55165	0.55978	-0.004805	0.559902	-0.029193	0.560417	0.009489	0.560413	0.053425	0.560776	0.060958	0.56052	0.074584	0.280176	0.151282	0.280162	1.02055	0.280166	0.793871	0.280176	0.931987	0.28017	1.3034	0.280168	0.948105	0.280033	1.40401	0.279944	1.16183	0.280066	1.84028	0.280154	0.525395	0.280176	1.07137	0.280163	0.231986
0.280944	1.68009	0.281161	2.40402	0.281136	1.47053	0.281062	1.90856	0.281169	2.65035	0.280942	2.06434	0.280932	1.55097	0.561779	-0.006584	0.561897	-0.030052	0.562416	0.010181	0.562408	0.053047	0.562771	0.059013	0.562515	0.074426	0.281174	0.148345	0.28116	1.01825	0.281164	0.792114	0.281174	0.93079	0.281168	1.30168	0.281166	0.944903	0.281031	1.40178	0.280942	1.16141	0.281064	1.83767	0.281152	0.52059	0.281174	1.06855	0.281161	0.230226
0.281942	1.69166	0.282159	2.40232	0.282134	1.46865	0.28206	1.90813	0.282167	2.64832	0.28194	2.06289	0.281929	1.54978	0.563774	-0.0082	0.563896	-0.029769	0.564411	0.011136	0.564407	0.052773	0.56477	0.056589	0.564514	0.074171	0.282171	0.14541	0.282157	1.01594	0.282161	0.790964	0.282172	0.929589	0.282166	1.29997	0.282164	0.941692	0.282028	1.39956	0.28194	1.16099	0.282062	1.83505	0.28215	0.515791	0.282171	1.06571	0.282159	0.228467
0.28294	1.70321	0.283157	2.40045	0.283131	1.46677	0.283057	1.90772	0.283165	2.64629	0.282938	2.06143	0.282927	1.54821	0.565773	-0.009793	0.565895	-0.028737	0.56641	0.012067	0.566406	0.053221	0.566769	0.054063	0.566513	0.07399	0.283169	0.142475	0.283155	1.01364	0.283159	0.790182	0.28317	0.928391	0.283164	1.29851	0.283162	0.938488	0.283026	1.39734	0.282937	1.16057	0.28306	1.83244	0.283148	0.510994	0.283169	1.06288	0.283157	0.226709
0.283938	1.71471	0.284155	2.39838	0.284129	1.46489	0.284055	1.90738	0.284163	2.64447	0.283936	2.05998	0.283925	1.54662	0.567772	-0.011228	0.567894	-0.027581	0.568409	0.012989	0.568405	0.054172	0.568768	0.051607	0.568512	0.074132	0.284167	0.139753	0.284153	1.01133	0.284157	0.789479	0.284167	0.927196	0.284162	1.29754	0.28416	0.935285	0.284024	1.39512	0.283935	1.16015	0.284057	1.82997	0.284146	0.506194	0.284167	1.06005	0.284155	0.225039
0.284935	1.72625	0.285152	2.39626	0.285127	1.46301	0.285053	1.90661	0.28516	2.64329	0.284933	2.05853	0.284923	1.545	0.569771	-0.012048	0.569889	-0.026706	0.570408	0.013965	0.5704	0.05527	0.570763	0.05	0.570507	0.074519	0.285165	0.137267	0.285151	1.00968	0.285155	0.788773	0.285165	0.925997	0.285159	1.29656	0.285158	0.932114	0.285022	1.39295	0.284933	1.15979	0.285055	1.82788	0.285144	0.501626	0.285165	1.05737	0.285152	0.223475
0.285933	1.7366	0.28615	2.39415	0.286125	1.46098	0.286051	1.90519	0.286158	2.64221	0.285931	2.05709	0.285921	1.54339	0.571766	-0.012746	0.571888	-0.026291	0.572403	0.014876	0.572399	0.056894	0.572762	0.049348	0.572506	0.074898	0.286163	0.134859	0.286149	1.00866	0.286153	0.788065	0.286163	0.925388	0.286157	1.29538	0.286155	0.929238	0.28602	1.39143	0.285931	1.15954	0.286053	1.82594	0.286141	0.497241	0.286163	1.05513	0.28615	0.221956
0.286931	1.74476	0.287148	2.3922	0.287123	1.4585	0.287049	1.90358	0.287156	2.6409	0.286929	2.05568	0.286919	1.54177	0.573765	-0.013515	0.573887	-0.026032	0.574402	0.015715	0.574398	0.058943	0.57476	0.048972	0.574505	0.074834	0.287161	0.132469	0.287146	1.00773	0.287151	0.787358	0.287161	0.925068	0.287155	1.29416	0.287153	0.926458	0.287018	1.3904	0.286929	1.15872	0.287051	1.824	0.287139	0.492494	0.28716	1.05291	0.287148	0.220452
0.287929	1.75144	0.288146	2.39029	0.28812	1.45513	0.288046	1.90197	0.288154	2.63956	0.287927	2.05466	0.287916	1.54015	0.575764	-0.014138	0.575886	-0.025778	0.576401	0.016393	0.576397	0.061008	0.576759	0.048536	0.576504	0.073738	0.288158	0.130073	0.288144	1.0068	0.288148	0.786628	0.288159	0.924571	0.288153	1.29293	0.288151	0.9237	0.288015	1.38944	0.287926	1.15736	0.288049	1.82206	0.288137	0.487468	0.288158	1.05053	0.288146	0.218943
0.288927	1.75772	0.289144	2.38848	0.289118	1.45127	0.289044	1.90035	0.289152	2.63821	0.288925	2.05392	0.288914	1.53851	0.577763	-0.014558	0.577885	-0.024951	0.5784	0.016815	0.578392	0.062794	0.578754	0.047577	0.578499	0.072056	0.289156	0.127682	0.289142	1.00587	0.289146	0.785866	0.289157	0.924026	0.289151	1.29171	0.289149	0.920931	0.289013	1.3885	0.288924	1.15594	0.289046	1.82021	0.289135	0.482439	0.289156	1.04816	0.289144	0.217432
0.289925	1.76399	0.290142	2.38693	0.290116	1.4474	0.290042	1.89878	0.29015	2.63686	0.289923	2.05317	0.289912	1.53682	0.579758	-0.014936	0.57988	-0.024419	0.580395	0.017251	0.580391	0.06363	0.580753	0.046116	0.580498	0.070425	0.290154	0.125293	0.29014	1.00494	0.290144	0.784255	0.290154	0.923482	0.290148	1.29047	0.290147	0.918169	0.290011	1.38756	0.289922	1.15453	0.290044	1.81846	0.290133	0.477414	0.290154	1.04578	0.290142	0.215925
0.290922	1.77028	0.291139	2.38524	0.291114	1.44354	0.29104	1.89739	0.291147	2.63551	0.29092	2.05242	0.29091	1.53512	0.581757	-0.015323	0.581879	-0.024095	0.582394	0.017773	0.58239	0.063747	0.582752	0.044532	0.582497	0.069151	0.291152	0.123082	0.291138	1.00401	0.291142	0.782339	0.291152	0.922939	0.291146	1.28901	0.291144	0.915418	0.291009	1.38663	0.29092	1.15311	0.291042	1.81666	0.291131	0.472387	0.291152	1.0434	0.291139	0.214547
0.29192	1.77657	0.292137	2.38334	0.292112	1.43968	0.292038	1.89612	0.292145	2.63392	0.291918	2.05168	0.291908	1.53343	0.583755	-0.016683	0.583878	-0.024202	0.584393	0.018219	0.584389	0.063811	0.584751	0.042467	0.584496	0.068271	0.29215	0.1212	0.292136	1.00306	0.29214	0.780394	0.29215	0.922396	0.292144	1.2871	0.292142	0.912832	0.292007	1.38569	0.291918	1.1517	0.29204	1.81458	0.292128	0.46736	0.29215	1.04104	0.292137	0.213384
0.292918	1.78234	0.293135	2.38145	0.29311	1.43595	0.293036	1.89494	0.293143	2.632	0.292916	2.05087	0.292905	1.53175	0.585754	-0.017829	0.585876	-0.025735	0.586391	0.017549	0.586384	0.063662	0.586746	0.040864	0.586494	0.067492	0.293147	0.119622	0.293133	1.00208	0.293137	0.778452	0.293148	0.922187	0.293142	1.2847	0.29314	0.910387	0.293005	1.3847	0.292916	1.15048	0.293038	1.81199	0.293126	0.462352	0.293147	1.03868	0.293135	0.212404
0.293916	1.78564	0.294133	2.37955	0.294107	1.43252	0.294033	1.89381	0.294141	2.62977	0.293914	2.04978	0.293903	1.53007	0.587749	-0.018604	0.587872	-0.027863	0.588387	0.015774	0.588383	0.063325	0.588745	0.039673	0.58849	0.066263	0.294145	0.118166	0.294131	1.00119	0.294135	0.776545	0.294146	0.922169	0.29414	1.28209	0.294138	0.907739	0.294002	1.38359	0.293913	1.14934	0.294036	1.80899	0.294124	0.457188	0.294145	1.03602	0.294133	0.211495
0.294914	1.78773	0.295131	2.37765	0.295105	1.42951	0.295031	1.89268	0.295139	2.62744	0.294912	2.04825	0.294901	1.52839	0.589748	-0.019216	0.58987	-0.030037	0.590385	0.013997	0.590382	0.062966	0.590744	0.038559	0.590488	0.06422	0.295143	0.116709	0.295129	1.00038	0.295133	0.774822	0.295144	0.921684	0.295138	1.27949	0.295136	0.904746	0.295	1.38236	0.294911	1.14808	0.295033	1.80584	0.295122	0.451865	0.295143	1.03296	0.295131	0.210587
0.295911	1.78998	0.296129	2.3758	0.296103	1.42668	0.296029	1.89155	0.296136	2.62511	0.295909	2.04628	0.295899	1.52673	0.591747	-0.019075	0.591869	-0.031506	0.592384	0.012384	0.592381	0.062263	0.592743	0.037777	0.592487	0.061816	0.296141	0.115248	0.296127	0.999578	0.296131	0.773216	0.296141	0.920903	0.296135	1.27688	0.296134	0.901626	0.295998	1.38106	0.295909	1.14679	0.296031	1.80269	0.29612	0.446551	0.296141	1.02975	0.296129	0.209677
0.296909	1.79227	0.297126	2.37443	0.297101	1.42385	0.297027	1.89042	0.297134	2.62277	0.296907	2.04412	0.296897	1.52514	0.593746	-0.018606	0.593868	-0.031552	0.594383	0.011386	0.594376	0.061534	0.594738	0.037193	0.594486	0.059454	0.297139	0.113784	0.297125	0.998777	0.297129	0.771637	0.297139	0.920121	0.297133	1.27427	0.297131	0.898506	0.296996	1.37975	0.296907	1.14549	0.297029	1.79955	0.297117	0.441229	0.297139	1.02655	0.297126	0.208764
0.297907	1.79455	0.298124	2.37359	0.298099	1.42102	0.298025	1.88932	0.298132	2.62044	0.297905	2.04196	0.297895	1.5234	0.595745	-0.018136	0.595863	-0.031187	0.596382	0.010847	0.596375	0.061191	0.596737	0.036626	0.596481	0.058114	0.298137	0.112264	0.298122	0.997974	0.298127	0.770145	0.298137	0.919332	0.298131	1.27213	0.298129	0.89538	0.297994	1.37845	0.297905	1.1442	0.298027	1.79641	0.298115	0.435909	0.298137	1.02336	0.298124	0.207913
0.298905	1.79683	0.299122	2.37301	0.299097	1.4182	0.299023	1.88837	0.29913	2.61805	0.298903	2.03981	0.298892	1.52125	0.59774	-0.018129	0.597862	-0.030822	0.598377	0.010482	0.598373	0.060878	0.598736	0.036063	0.59848	0.058034	0.299134	0.110611	0.29912	0.997165	0.299124	0.768724	0.299135	0.918546	0.299129	1.27043	0.299127	0.892256	0.298991	1.37715	0.298902	1.14291	0.299025	1.79341	0.299113	0.430583	0.299134	1.02016	0.299122	0.207251
0.299903	1.79912	0.30012	2.37249	0.300094	1.41537	0.30002	1.88733	0.300128	2.61557	0.299901	2.03766	0.29989	1.51893	0.599739	-0.018911	0.599861	-0.030207	0.600376	0.010464	0.600372	0.060551	0.600735	0.035436	0.600479	0.058324	0.300132	0.108911	0.300118	0.996278	0.300122	0.7673	0.300133	0.917566	0.300127	1.26886	0.300125	0.88924	0.299989	1.37596	0.2999	1.1417	0.300023	1.79058	0.300111	0.425705	0.300132	1.01723	0.30012	0.205892
0.300901	1.80236	0.301118	2.37197	0.301092	1.41259	0.301018	1.88605	0.301125	2.61292	0.300899	2.03604	0.300888	1.5166	0.601738	-0.01996	0.60186	-0.029423	0.602375	0.01046	0.602367	0.059959	0.60273	0.034755	0.602478	0.05843	0.30113	0.107218	0.301116	0.995087	0.30112	0.76588	0.30113	0.916165	0.301124	1.26731	0.301123	0.886375	0.300987	1.37502	0.300898	1.14064	0.30102	1.78754	0.301109	0.4214	0.30113	1.01465	0.301118	0.203987
0.301898	1.80581	0.302115	2.37145	0.30209	1.40972	0.302016	1.88475	0.302123	2.61017	0.301896	2.03486	0.301886	1.51427	0.603737	-0.021014	0.603855	-0.028613	0.604374	0.010301	0.604366	0.059112	0.604729	0.034066	0.604473	0.058036	0.302128	0.105528	0.302114	0.993568	0.302118	0.764459	0.302128	0.915167	0.302122	1.26577	0.30212	0.883592	0.301985	1.37399	0.301896	1.13983	0.302018	1.78428	0.302107	0.417354	0.302128	1.01229	0.302115	0.20208
0.302896	1.80793	0.303113	2.37093	0.303088	1.4067	0.303014	1.88345	0.303121	2.60743	0.302894	2.03393	0.302884	1.51195	0.605732	-0.020939	0.605854	-0.027981	0.606369	0.009728	0.606365	0.058546	0.606728	0.034375	0.606472	0.05733	0.303126	0.103842	0.303112	0.991945	0.303116	0.762784	0.303126	0.914535	0.30312	1.26421	0.303118	0.880824	0.302983	1.37282	0.302894	1.13915	0.303016	1.78102	0.303104	0.413365	0.303126	1.01	0.303113	0.200177
0.303894	1.80937	0.304111	2.37041	0.304086	1.40364	0.304012	1.88215	0.304119	2.6047	0.303892	2.03312	0.303881	1.50973	0.607731	-0.020773	0.607853	-0.027752	0.608368	0.008764	0.608364	0.058884	0.608727	0.035475	0.608471	0.056598	0.304123	0.10215	0.304109	0.990318	0.304113	0.760839	0.304124	0.913902	0.304118	1.26265	0.304116	0.878056	0.303981	1.37166	0.303892	1.13848	0.304014	1.77776	0.304102	0.409373	0.304123	1.0077	0.304111	0.198273
0.304892	1.81082	0.305109	2.36963	0.305083	1.40058	0.30501	1.88085	0.305117	2.60196	0.30489	2.03231	0.304879	1.50764	0.60973	-0.020832	0.609852	-0.027742	0.610367	0.007818	0.610363	0.059627	0.610725	0.036592	0.61047	0.056163	0.305121	0.100544	0.305107	0.98869	0.305111	0.758451	0.305122	0.913268	0.305116	1.26115	0.305114	0.875294	0.304978	1.3705	0.304889	1.1378	0.305012	1.77449	0.3051	0.405389	0.305121	1.00541	0.305109	0.196351
0.30589	1.81227	0.306107	2.36832	0.306081	1.39751	0.306007	1.8798	0.306114	2.59933	0.305888	2.0315	0.305877	1.50551	0.611729	-0.02091	0.611847	-0.027757	0.612366	0.006886	0.612358	0.0602	0.61272	0.037691	0.612465	0.05568	0.306119	0.099742	0.306105	0.987059	0.306109	0.755813	0.30612	0.912636	0.306114	1.25975	0.306112	0.872532	0.305976	1.36933	0.305887	1.13713	0.30601	1.7714	0.306098	0.401403	0.306119	1.00311	0.306107	0.194525
0.306887	1.81372	0.307105	2.36677	0.307079	1.39444	0.307005	1.87905	0.307112	2.5972	0.306885	2.03069	0.306875	1.5033	0.613724	-0.020922	0.613846	-0.028178	0.614361	0.006226	0.614357	0.060259	0.614719	0.038767	0.614464	0.054985	0.307117	0.099184	0.307103	0.985306	0.307107	0.753172	0.307117	0.912043	0.307111	1.2585	0.30711	0.869841	0.306974	1.36818	0.306885	1.13634	0.307007	1.76887	0.307096	0.398057	0.307117	1.00081	0.307105	0.192836
0.307885	1.81463	0.308102	2.36522	0.308077	1.39197	0.308003	1.87836	0.30811	2.59542	0.307883	2.0303	0.307873	1.5011	0.615723	-0.020641	0.615845	-0.029556	0.61636	0.005991	0.616356	0.058956	0.616718	0.039734	0.616463	0.054265	0.308115	0.098437	0.308101	0.983402	0.308105	0.750535	0.308115	0.911825	0.308109	1.25734	0.308107	0.867503	0.307972	1.3671	0.307883	1.13524	0.308005	1.76701	0.308093	0.395732	0.308115	0.998529	0.308102	0.191255
0.308883	1.81489	0.3091	2.36367	0.309075	1.38987	0.309001	1.87768	0.309108	2.59374	0.308881	2.0306	0.308871	1.49892	0.617722	-0.02025	0.617844	-0.031314	0.618359	0.005919	0.618355	0.056812	0.618717	0.040641	0.618462	0.053648	0.309112	0.097655	0.309099	0.981496	0.309103	0.747888	0.309113	0.912287	0.309107	1.25619	0.309105	0.865176	0.30897	1.36586	0.308881	1.13388	0.309003	1.7654	0.309091	0.393457	0.309113	0.996075	0.3091	0.189715
0.309881	1.81431	0.310098	2.36212	0.310073	1.38746	0.309999	1.87699	0.310106	2.59208	0.309879	2.03099	0.309868	1.49686	0.61972	-0.019801	0.619839	-0.033067	0.620358	0.005888	0.62035	0.054624	0.620712	0.041351	0.620457	0.053788	0.31011	0.096873	0.310096	0.979616	0.3101	0.745581	0.310111	0.913341	0.310105	1.25503	0.310103	0.862663	0.309968	1.36437	0.309878	1.13244	0.310001	1.76379	0.310089	0.390968	0.31011	0.993495	0.310098	0.18817
0.310879	1.8134	0.311096	2.36037	0.31107	1.38488	0.310997	1.8763	0.311103	2.59043	0.310877	2.03128	0.310866	1.49491	0.621716	-0.018259	0.621838	-0.03456	0.622353	0.005195	0.622349	0.052193	0.622711	0.041119	0.622456	0.054618	0.311108	0.096094	0.311094	0.977738	0.311098	0.743816	0.311109	0.914575	0.311103	1.25389	0.311101	0.860108	0.310965	1.3628	0.310876	1.13098	0.310999	1.76218	0.311087	0.388466	0.311108	0.990912	0.311096	0.186626
0.311877	1.81248	0.312094	2.35831	0.312068	1.38228	0.311994	1.87562	0.312101	2.58878	0.311875	2.03156	0.311864	1.49319	0.623714	-0.015881	0.623837	-0.035718	0.624352	0.003478	0.624348	0.04934	0.62471	0.040104	0.624454	0.055698	0.312106	0.095315	0.312092	0.975865	0.312096	0.74248	0.312106	0.915809	0.3121	1.25274	0.312099	0.857548	0.311963	1.36124	0.311874	1.12952	0.311996	1.76058	0.312085	0.385968	0.312106	0.988336	0.312094	0.185083
0.312874	1.81156	0.313092	2.35594	0.313066	1.37969	0.312992	1.87502	0.313099	2.58712	0.312872	2.03185	0.312862	1.49193	0.625713	-0.013346	0.625835	-0.036775	0.62635	0.001396	0.626347	0.046367	0.626709	0.038928	0.626453	0.057159	0.313104	0.094348	0.31309	0.973992	0.313094	0.741385	0.313104	0.917047	0.313098	1.25177	0.313097	0.854988	0.312961	1.35967	0.312872	1.12805	0.312994	1.75897	0.313083	0.383478	0.313104	0.985755	0.313091	0.18354
0.313872	1.81065	0.314089	2.35346	0.314064	1.37709	0.31399	1.8746	0.314097	2.58569	0.31387	2.03213	0.31386	1.49104	0.627712	-0.010689	0.627831	-0.037599	0.628349	-0.000917	0.628342	0.043585	0.628704	0.038152	0.628448	0.058532	0.314102	0.093307	0.314088	0.972261	0.314092	0.740347	0.314102	0.918283	0.314096	1.25085	0.314094	0.852425	0.313959	1.3581	0.31387	1.12659	0.313992	1.75769	0.31408	0.380882	0.314102	0.983174	0.314089	0.182011
0.31487	1.80966	0.315087	2.35096	0.315062	1.37439	0.314988	1.87417	0.315095	2.58457	0.314868	2.03238	0.314858	1.49028	0.629707	-0.008418	0.629829	-0.037561	0.630344	-0.002951	0.630341	0.042096	0.630703	0.037794	0.630447	0.059695	0.315099	0.092368	0.315085	0.97094	0.31509	0.739308	0.3151	0.919596	0.315094	1.24982	0.315092	0.849993	0.314957	1.35696	0.314868	1.12495	0.31499	1.75664	0.315078	0.377779	0.315099	0.980658	0.315087	0.180553
0.315868	1.80839	0.316085	2.34844	0.316059	1.37137	0.315986	1.87364	0.316092	2.5838	0.315866	2.03237	0.315855	1.48951	0.631706	-0.006423	0.631828	-0.037062	0.632343	-0.004613	0.632339	0.042381	0.632702	0.037538	0.632446	0.060662	0.316097	0.091478	0.316083	0.970016	0.316087	0.73827	0.316098	0.920814	0.316092	1.24876	0.31609	0.847485	0.315954	1.3563	0.315865	1.12297	0.315988	1.75544	0.316076	0.374037	0.316097	0.978032	0.316085	0.179125
0.316866	1.80624	0.317083	2.34594	0.317057	1.36851	0.316984	1.87312	0.31709	2.58317	0.316864	2.03197	0.316853	1.48875	0.633705	-0.004431	0.633827	-0.036511	0.634342	-0.006186	0.634338	0.043176	0.634701	0.037278	0.634445	0.061328	0.317095	0.090586	0.317081	0.969235	0.317085	0.737222	0.317096	0.921343	0.31709	1.24771	0.317088	0.844464	0.316952	1.35597	0.316863	1.12077	0.316986	1.75419	0.317074	0.369972	0.317095	0.975262	0.317083	0.177694
0.317864	1.80327	0.318081	2.34354	0.318055	1.36582	0.317981	1.87259	0.318088	2.58254	0.317862	2.03125	0.317851	1.48798	0.635704	-0.003657	0.635822	-0.035744	0.636341	-0.006831	0.636333	0.043996	0.636696	0.036275	0.63644	0.061891	0.318093	0.089692	0.318079	0.968463	0.318083	0.73614	0.318093	0.921548	0.318087	1.24665	0.318086	0.841202	0.31795	1.35574	0.317861	1.11851	0.317983	1.75294	0.318072	0.365855	0.318093	0.972452	0.318081	0.176263
0.318861	1.79983	0.319079	2.34159	0.319053	1.36313	0.318979	1.87206	0.319086	2.5819	0.318859	2.03032	0.318849	1.4871	0.637699	-0.004423	0.637821	-0.035454	0.638336	-0.00646	0.638332	0.044695	0.638695	0.034926	0.638439	0.062456	0.319091	0.0888	0.319077	0.967692	0.319081	0.734821	0.319091	0.921754	0.319085	1.24559	0.319083	0.837952	0.318948	1.35552	0.318859	1.11614	0.318981	1.75169	0.31907	0.361753	0.319091	0.969642	0.319078	0.174832
0.319859	1.79616	0.320076	2.33981	0.320051	1.36049	0.319977	1.87153	0.320084	2.58127	0.319857	2.02937	0.319847	1.486	0.639698	-0.005675	0.63982	-0.035462	0.640335	-0.006082	0.640331	0.045157	0.640694	0.033638	0.640438	0.063086	0.320089	0.087952	0.320075	0.966919	0.320079	0.733043	0.320089	0.921959	0.320083	1.24463	0.320081	0.834704	0.319946	1.35532	0.319857	1.11363	0.319979	1.75044	0.320067	0.357648	0.320089	0.966832	0.320076	0.173485
0.320857	1.79247	0.321074	2.33792	0.321049	1.35803	0.320975	1.87092	0.321081	2.58081	0.320855	2.02842	0.320844	1.48483	0.641697	-0.006926	0.641819	-0.035486	0.642334	-0.005882	0.64233	0.045565	0.642693	0.032338	0.642437	0.06352	0.321086	0.087097	0.321072	0.966148	0.321076	0.731075	0.321087	0.922157	0.321081	1.24385	0.321079	0.831459	0.320944	1.35511	0.320854	1.11113	0.320977	1.74922	0.321065	0.35354	0.321086	0.964022	0.321074	0.172523
0.321855	1.78878	0.322072	2.33599	0.322046	1.35558	0.321973	1.87018	0.322079	2.58057	0.321853	2.02746	0.321842	1.48367	0.643696	-0.007875	0.643814	-0.036184	0.644333	-0.006324	0.644325	0.045389	0.644688	0.031622	0.644436	0.063704	0.322084	0.085772	0.32207	0.965168	0.322074	0.729114	0.322085	0.922213	0.322079	1.24323	0.322077	0.828446	0.321941	1.35482	0.321852	1.10896	0.321975	1.74796	0.322063	0.350262	0.322084	0.961648	0.322072	0.172006
0.322853	1.7841	0.32307	2.33406	0.323044	1.35329	0.32297	1.86938	0.323077	2.5802	0.322851	2.02669	0.32284	1.4825	0.645691	-0.008516	0.645813	-0.03723	0.646328	-0.007267	0.646324	0.043952	0.646687	0.031659	0.646431	0.06366	0.323082	0.084255	0.323068	0.963959	0.323072	0.727144	0.323083	0.922011	0.323077	1.24266	0.323075	0.825802	0.322939	1.3543	0.32285	1.10756	0.322973	1.74628	0.323061	0.34761	0.323082	0.959949	0.32307	0.171693
0.32385	1.778	0.324068	2.33213	0.324042	1.35133	0.323968	1.86858	0.324075	2.57962	0.323848	2.02632	0.323838	1.48134	0.64769	-0.009085	0.647812	-0.0383	0.648327	-0.008215	0.648323	0.04186	0.648685	0.031932	0.64843	0.0632	0.32408	0.082703	0.324066	0.962622	0.32407	0.72517	0.32408	0.921257	0.324074	1.24211	0.324073	0.823504	0.323937	1.35371	0.323848	1.10691	0.32397	1.74427	0.324059	0.345131	0.32408	0.958587	0.324067	0.171415
0.324848	1.77117	0.325066	2.3302	0.32504	1.3494	0.324966	1.86777	0.325073	2.57901	0.324846	2.02642	0.324836	1.48018	0.649689	-0.009651	0.649811	-0.039407	0.650326	-0.008945	0.650322	0.039873	0.650684	0.032204	0.650429	0.062678	0.325078	0.081051	0.325064	0.961255	0.325068	0.723542	0.325078	0.920001	0.325072	1.24159	0.32507	0.821326	0.324935	1.35327	0.324846	1.10671	0.324968	1.74227	0.325056	0.342725	0.325078	0.957248	0.325065	0.171135
0.325846	1.76368	0.326063	2.32825	0.326038	1.34747	0.325964	1.86697	0.32607	2.57841	0.325844	2.02683	0.325834	1.47913	0.651688	-0.010284	0.651806	-0.040199	0.652325	-0.00886	0.652317	0.038143	0.652679	0.031814	0.652428	0.062268	0.326075	0.079373	0.326061	0.959893	0.326066	0.722165	0.326076	0.918694	0.32607	1.24107	0.326068	0.819146	0.325933	1.35284	0.325844	1.1065	0.325966	1.74028	0.326054	0.340484	0.326076	0.955834	0.326063	0.170856
0.326844	1.75618	0.327061	2.32632	0.327036	1.34555	0.326962	1.86616	0.327068	2.57781	0.326842	2.02724	0.326831	1.47852	0.653687	-0.010952	0.653805	-0.040534	0.654324	-0.008131	0.654316	0.036448	0.654678	0.030969	0.654423	0.061932	0.327073	0.077696	0.327059	0.958527	0.327063	0.720947	0.327074	0.917386	0.327068	1.24045	0.327066	0.816963	0.326931	1.35241	0.326841	1.1063	0.326964	1.73828	0.327052	0.338284	0.327073	0.954416	0.327061	0.170577
0.327842	1.74871	0.328059	2.32445	0.328033	1.34363	0.32796	1.86486	0.328066	2.57719	0.32784	2.02764	0.327829	1.47844	0.655682	-0.011622	0.655804	-0.04074	0.656319	-0.007377	0.656315	0.034619	0.656677	0.030062	0.656422	0.061524	0.328071	0.076512	0.328057	0.957161	0.328061	0.719801	0.328072	0.916079	0.328066	1.23954	0.328064	0.81478	0.327928	1.35198	0.327839	1.1061	0.327962	1.73626	0.32805	0.335963	0.328071	0.952997	0.328059	0.170343
0.32884	1.74122	0.329057	2.3226	0.329031	1.34171	0.328957	1.86291	0.329064	2.57646	0.328838	2.02805	0.328827	1.4786	0.657681	-0.011411	0.657803	-0.040842	0.658318	-0.006785	0.658314	0.032989	0.658676	0.029186	0.658421	0.060979	0.329069	0.075974	0.329055	0.95615	0.329059	0.718654	0.329069	0.91477	0.329063	1.23821	0.329062	0.812709	0.328926	1.35155	0.328837	1.10582	0.328959	1.7342	0.329048	0.33366	0.329069	0.951588	0.329057	0.169788
0.329837	1.73358	0.330055	2.32074	0.330029	1.33986	0.329955	1.8607	0.330062	2.57539	0.329835	2.02838	0.329825	1.47875	0.659679	-0.010317	0.659801	-0.040818	0.660316	-0.006148	0.660309	0.031678	0.660671	0.027993	0.660419	0.060438	0.330067	0.07544	0.330053	0.955589	0.330057	0.71751	0.330067	0.913468	0.330061	1.23671	0.330059	0.811129	0.329924	1.35117	0.329835	1.10516	0.329957	1.73251	0.330046	0.331582	0.330067	0.950204	0.330054	0.168667
0.330835	1.72568	0.331052	2.3189	0.331027	1.33807	0.330953	1.85842	0.331059	2.57393	0.330833	2.02839	0.330823	1.4789	0.661678	-0.009002	0.661797	-0.040752	0.662315	-0.005278	0.662308	0.03048	0.66267	0.026516	0.662415	0.060293	0.331065	0.074906	0.331051	0.955008	0.331055	0.716362	0.331065	0.912154	0.331059	1.23519	0.331057	0.809273	0.330922	1.35087	0.330833	1.10407	0.330955	1.73124	0.331043	0.329397	0.331065	0.948688	0.331052	0.167143
0.331833	1.71738	0.33205	2.31705	0.332025	1.33607	0.331951	1.85613	0.332057	2.5723	0.331831	2.02799	0.33182	1.47906	0.663673	-0.007799	0.663795	-0.040682	0.66431	-0.004476	0.664307	0.029309	0.664669	0.02507	0.664413	0.060453	0.332062	0.074372	0.332048	0.954372	0.332052	0.715068	0.332063	0.910812	0.332057	1.23368	0.332055	0.806847	0.33192	1.3506	0.33183	1.10293	0.331953	1.73005	0.332041	0.326968	0.332062	0.946977	0.33205	0.165595
0.332831	1.70842	0.333048	2.31534	0.333022	1.33385	0.332949	1.85385	0.333055	2.57066	0.332829	2.02736	0.332818	1.47921	0.665672	-0.007101	0.665794	-0.040378	0.666309	-0.004038	0.666306	0.028403	0.666668	0.024172	0.666412	0.060594	0.33306	0.07384	0.333046	0.953714	0.33305	0.71348	0.333061	0.909459	0.333055	1.23217	0.333053	0.804254	0.332918	1.35037	0.332828	1.10178	0.332951	1.72885	0.333039	0.324536	0.33306	0.945265	0.333048	0.164049
0.333829	1.6991	0.334046	2.31382	0.33402	1.33162	0.333947	1.85157	0.334053	2.56902	0.333827	2.02671	0.333816	1.47938	0.667671	-0.006713	0.667793	-0.040587	0.668308	-0.003971	0.668301	0.028481	0.668667	0.023929	0.668411	0.060422	0.334058	0.073307	0.334044	0.953013	0.334048	0.711623	0.334059	0.908105	0.334053	1.23065	0.334051	0.801667	0.333915	1.35014	0.333826	1.10063	0.333949	1.72765	0.334037	0.322103	0.334058	0.943554	0.334046	0.162501
0.334826	1.68975	0.335044	2.31205	0.335018	1.32941	0.334944	1.84966	0.335051	2.56738	0.334824	2.02607	0.334814	1.4794	0.66967	-0.006367	0.669788	-0.041183	0.670307	-0.003976	0.6703	0.029514	0.670662	0.023873	0.670406	0.059411	0.335056	0.072725	0.335042	0.952305	0.335046	0.709647	0.335056	0.90675	0.33505	1.22929	0.335049	0.799079	0.334913	1.3499	0.334824	1.09948	0.334946	1.72646	0.335035	0.319675	0.335056	0.941845	0.335043	0.16093
0.335824	1.68039	0.336042	2.31008	0.336016	1.3272	0.335942	1.84849	0.336048	2.56594	0.335822	2.02542	0.335812	1.47907	0.671665	-0.006885	0.671787	-0.04186	0.672302	-0.003237	0.672298	0.030568	0.672661	0.02416	0.672405	0.057906	0.336054	0.072139	0.33604	0.951601	0.336044	0.707661	0.336054	0.905397	0.336048	1.22826	0.336046	0.796476	0.335911	1.34967	0.335822	1.09834	0.335944	1.72527	0.336032	0.317361	0.336054	0.940135	0.336041	0.159383
0.336822	1.67118	0.337039	2.30808	0.337014	1.3252	0.33694	1.84789	0.337046	2.56455	0.33682	2.02477	0.33681	1.47854	0.673664	-0.007336	0.673786	-0.04274	0.674301	-0.001413	0.674297	0.031669	0.67466	0.025029	0.674404	0.056506	0.337051	0.071701	0.337038	0.950913	0.337042	0.705669	0.337052	0.904169	0.337046	1.22742	0.337044	0.793864	0.336909	1.34939	0.33682	1.09769	0.336942	1.72384	0.33703	0.315487	0.337052	0.938588	0.337039	0.158096
0.33782	1.66256	0.338037	2.30609	0.338012	1.32399	0.337938	1.84746	0.338044	2.56243	0.337818	2.02382	0.337807	1.47801	0.675663	-0.007575	0.675785	-0.043691	0.6763	0.000754	0.676292	0.032748	0.676659	0.026141	0.676403	0.055544	0.338049	0.071359	0.338035	0.949916	0.338039	0.703682	0.33805	0.903174	0.338044	1.22665	0.338042	0.791275	0.337907	1.34904	0.337817	1.09743	0.33794	1.722	0.338028	0.313753	0.338049	0.936954	0.338037	0.157055
0.338818	1.65439	0.339035	2.3041	0.339009	1.32316	0.338936	1.84702	0.339042	2.55969	0.338816	2.02273	0.338805	1.47748	0.677662	-0.007798	0.67778	-0.044633	0.678299	0.002926	0.678291	0.033749	0.678654	0.027254	0.678398	0.054696	0.339047	0.071016	0.339033	0.948504	0.339037	0.701696	0.339048	0.902459	0.339042	1.22588	0.33904	0.788891	0.338904	1.34865	0.338815	1.09659	0.338938	1.71998	0.339026	0.311688	0.339047	0.934879	0.339035	0.156013
0.339816	1.64582	0.340033	2.30222	0.340007	1.32202	0.339934	1.84659	0.34004	2.55695	0.339814	2.02205	0.339803	1.47695	0.679657	-0.008017	0.679779	-0.045771	0.680294	0.004427	0.68029	0.034312	0.680653	0.028303	0.680397	0.053303	0.340045	0.070674	0.340031	0.94705	0.340035	0.700426	0.340045	0.901939	0.340039	1.22511	0.340038	0.78659	0.339902	1.34827	0.339813	1.09541	0.339936	1.71796	0.340024	0.309556	0.340045	0.932707	0.340033	0.154974
0.340813	1.63685	0.341031	2.30072	0.341005	1.32088	0.340931	1.84615	0.341037	2.55423	0.340811	2.02154	0.340801	1.47641	0.681656	-0.008904	0.681778	-0.046807	0.682293	0.004987	0.682289	0.034235	0.682652	0.02898	0.682396	0.051876	0.341043	0.070333	0.341029	0.945598	0.341033	0.699626	0.341043	0.901419	0.341037	1.22433	0.341036	0.784281	0.3409	1.34789	0.340811	1.09424	0.340933	1.71593	0.341022	0.307431	0.341043	0.930531	0.34103	0.153935
0.341811	1.62786	0.342029	2.29967	0.342003	1.31974	0.341929	1.84569	0.342035	2.55149	0.341809	2.02103	0.341799	1.47584	0.683655	-0.010262	0.683777	-0.04769	0.684292	0.005248	0.684284	0.034255	0.68465	0.029424	0.684395	0.050541	0.34204	0.069903	0.342027	0.944143	0.342031	0.698951	0.342041	0.9009	0.342035	1.22379	0.342033	0.781982	0.341898	1.3475	0.341809	1.09306	0.341931	1.71394	0.342019	0.305309	0.342041	0.928364	0.342028	0.152862
0.342809	1.61882	0.343026	2.29906	0.343001	1.3186	0.342927	1.8451	0.343033	2.54888	0.342807	2.02051	0.342796	1.47523	0.685654	-0.011206	0.685772	-0.048549	0.686291	0.005504	0.686283	0.034373	0.686646	0.029821	0.68639	0.049534	0.343038	0.069177	0.343024	0.942687	0.343029	0.698301	0.343039	0.900381	0.343033	1.22365	0.343031	0.779682	0.342896	1.34712	0.342806	1.09188	0.342929	1.71236	0.343017	0.30318	0.343038	0.926194	0.343026	0.151679
0.343807	1.60983	0.344024	2.29867	0.343999	1.31747	0.343925	1.84422	0.344031	2.54655	0.343805	2.02	0.343794	1.47457	0.687649	-0.010159	0.687771	-0.048745	0.688286	0.005813	0.688282	0.034495	0.688644	0.030256	0.688389	0.048782	0.344036	0.06767	0.344022	0.941152	0.344026	0.697652	0.344037	0.900012	0.344031	1.22349	0.344029	0.777495	0.343894	1.34677	0.343804	1.09077	0.343927	1.71117	0.344015	0.301177	0.344036	0.924254	0.344024	0.150172
0.344805	1.60078	0.345022	2.29829	0.344996	1.31611	0.344923	1.84316	0.345029	2.54485	0.344803	2.0197	0.344792	1.47391	0.689648	-0.00763	0.68977	-0.048562	0.690285	0.006241	0.690281	0.033762	0.690643	0.030909	0.690388	0.048159	0.345034	0.065523	0.34502	0.939565	0.345024	0.697003	0.345035	0.900163	0.345029	1.22308	0.345027	0.775595	0.344891	1.34653	0.344802	1.08981	0.344925	1.71004	0.345013	0.299434	0.345034	0.922777	0.345022	0.148369
0.345803	1.5915	0.34602	2.2979	0.345994	1.31466	0.345921	1.84204	0.346026	2.54371	0.345801	2.0198	0.34579	1.47325	0.691647	-0.004887	0.691769	-0.048363	0.692284	0.006758	0.692276	0.031833	0.692642	0.031676	0.692387	0.047585	0.346032	0.063386	0.346018	0.938108	0.346022	0.696352	0.346032	0.900929	0.346026	1.22267	0.346025	0.773805	0.345889	1.34626	0.3458	1.08912	0.345922	1.7089	0.346011	0.298067	0.346032	0.921543	0.34602	0.14653
0.3468	1.5819	0.347018	2.29752	0.346992	1.3135	0.346918	1.84084	0.347024	2.54264	0.346798	2.01994	0.346788	1.47259	0.693645	-0.002595	0.693764	-0.048146	0.694283	0.007283	0.694275	0.029985	0.694637	0.031848	0.694382	0.046678	0.34703	0.061251	0.347016	0.936733	0.34702	0.695626	0.34703	0.902003	0.347024	1.22226	0.347022	0.771926	0.346887	1.34581	0.346798	1.08864	0.34692	1.70775	0.347009	0.296985	0.34703	0.920343	0.347017	0.144695
0.347798	1.572	0.348016	2.29696	0.34799	1.31247	0.347916	1.83963	0.348022	2.54156	0.347796	2.01995	0.347786	1.47208	0.695641	-0.0021	0.695763	-0.047306	0.696278	0.007943	0.696274	0.028968	0.696636	0.031068	0.696381	0.045517	0.348027	0.059112	0.348014	0.935357	0.348018	0.694774	0.348028	0.903139	0.348022	1.22186	0.34802	0.769915	0.347885	1.34531	0.347796	1.08815	0.347918	1.7066	0.348006	0.295898	0.348028	0.919141	0.348015	0.142864
0.348796	1.56205	0.349013	2.29606	0.348988	1.31143	0.348914	1.83843	0.34902	2.54048	0.348794	2.01995	0.348783	1.47195	0.697639	-0.002579	0.697762	-0.045709	0.698277	0.008789	0.698273	0.02913	0.698635	0.029898	0.69838	0.044145	0.349025	0.056979	0.349011	0.933983	0.349015	0.693791	0.349026	0.904279	0.34902	1.22144	0.349018	0.767846	0.348883	1.34481	0.348793	1.08766	0.348916	1.70545	0.349004	0.29481	0.349025	0.917941	0.349013	0.141032
0.349794	1.55206	0.350011	2.29485	0.349985	1.31039	0.349912	1.83739	0.350018	2.5394	0.349792	2.01995	0.349781	1.47195	0.699638	-0.003054	0.69976	-0.043896	0.700275	0.009662	0.700268	0.029583	0.700634	0.028705	0.700378	0.042997	0.350023	0.054823	0.350009	0.932608	0.350013	0.692696	0.350024	0.90542	0.350018	1.221	0.350016	0.765779	0.349881	1.34431	0.349791	1.08717	0.349914	1.70436	0.350002	0.293724	0.350023	0.916741	0.350011	0.139842
0.350792	1.54206	0.351009	2.29346	0.350983	1.30936	0.35091	1.83658	0.351015	2.53844	0.35079	2.01996	0.350779	1.47178	0.701637	-0.003577	0.701756	-0.042463	0.702274	0.01007	0.702267	0.030129	0.702629	0.028264	0.702377	0.042417	0.351021	0.052965	0.351007	0.931437	0.351011	0.691537	0.351022	0.906561	0.351016	1.2206	0.351014	0.763715	0.350878	1.34381	0.350789	1.08664	0.350912	1.70358	0.351	0.292529	0.351021	0.915515	0.351009	0.139374
0.351789	1.53245	0.352007	2.29208	0.351981	1.3084	0.351908	1.83568	0.352013	2.53755	0.351787	2.01992	0.351777	1.47159	0.703632	-0.004277	0.703754	-0.041897	0.704269	0.009567	0.704266	0.030881	0.704628	0.028595	0.704372	0.04194	0.352019	0.051525	0.352005	0.930613	0.352009	0.69037	0.352019	0.907227	0.352013	1.22029	0.352012	0.761631	0.351876	1.34347	0.351787	1.08592	0.351909	1.70293	0.351998	0.29113	0.352019	0.91415	0.352006	0.139003
0.352787	1.52408	0.353005	2.29069	0.352979	1.30749	0.352905	1.83473	0.353011	2.53662	0.352785	2.01969	0.352775	1.47139	0.705631	-0.00507	0.705753	-0.041694	0.706268	0.008655	0.706264	0.031745	0.706627	0.029113	0.706371	0.041628	0.353016	0.050171	0.353003	0.929723	0.353007	0.689201	0.353017	0.907341	0.353011	1.21998	0.353009	0.759623	0.352874	1.34327	0.352785	1.08503	0.352907	1.70201	0.352995	0.288916	0.353017	0.912374	0.353004	0.138701
0.353785	1.5164	0.354003	2.28931	0.353977	1.30629	0.353903	1.83378	0.354009	2.53567	0.353783	2.01895	0.353772	1.4712	0.70763	-0.006066	0.707752	-0.041509	0.708267	0.00765	0.70826	0.032604	0.708626	0.029791	0.70837	0.041526	0.354014	0.048817	0.354	0.928624	0.354005	0.688064	0.354015	0.907318	0.354009	1.21967	0.354007	0.757867	0.353872	1.34271	0.353782	1.08416	0.353905	1.70104	0.353993	0.285909	0.354014	0.910289	0.354002	0.138399
0.354783	1.50765	0.355	2.28812	0.354975	1.30483	0.354901	1.83283	0.355007	2.53472	0.354781	2.01785	0.35477	1.47101	0.709629	-0.007308	0.709747	-0.041589	0.710266	0.006599	0.710258	0.033386	0.710621	0.031182	0.710369	0.041471	0.355012	0.04746	0.354998	0.927527	0.355002	0.687267	0.355013	0.907225	0.355007	1.21936	0.355005	0.756268	0.35487	1.3418	0.35478	1.0833	0.354903	1.70006	0.354991	0.282901	0.355012	0.908208	0.355	0.138098
0.355781	1.49802	0.355998	2.28743	0.355972	1.30337	0.355899	1.83188	0.356005	2.53376	0.355779	2.01675	0.355768	1.47091	0.711628	-0.008561	0.711746	-0.042442	0.712265	0.005921	0.712257	0.033537	0.71262	0.033319	0.712364	0.04142	0.35601	0.046107	0.355996	0.926426	0.356	0.686799	0.356011	0.907132	0.356005	1.21906	0.356003	0.754668	0.355867	1.34089	0.355778	1.08244	0.355901	1.69908	0.355989	0.279889	0.35601	0.906122	0.355998	0.137797
0.356779	1.48839	0.356996	2.28685	0.35697	1.30191	0.356897	1.83093	0.357002	2.53281	0.356777	2.01566	0.356766	1.47097	0.713623	-0.009776	0.713745	-0.043552	0.71426	0.005584	0.714256	0.033049	0.714619	0.035658	0.714363	0.041851	0.357008	0.044931	0.356994	0.925323	0.356998	0.686336	0.357008	0.90704	0.357002	1.21865	0.357001	0.753068	0.356865	1.33998	0.356776	1.08158	0.356899	1.69811	0.356987	0.276876	0.357008	0.904034	0.356996	0.137445
[truncated: 29,994 more rows]
[truncated: 14 more columns]
